# Supplementary material for: Evaluating the Mode of Antifungal Action of Heat-Stable Antifungal Factor (HSAF) in Neurospora crassa
Source: J Fungi (Basel). 2022 Mar 1;8(3):252. doi: 10.3390/jof8030252 (PMC8951606; doi:10.3390/jof8030252)
Supplement: Supplementary file 1 [file jof-08-00252-s001.zip]

Archive with 8 entries (8 files):
- Dataset S1.xlsx
- Figure S1.tif
- Figure S2.tif
- Figure S3.tif
- Figure S4.tif
- Figure S5.tif
- Figure S6.tif
- Figure S7.tif
