# Supplementary material for: Evaluating the Mode of Antifungal Action of Heat-Stable Antifungal Factor (HSAF) in Neurospora crassa
Source: J Fungi (Basel). 2022 Mar 1;8(3):252. doi: 10.3390/jof8030252 (PMC8951606; doi:10.3390/jof8030252)
Supplement: Supplementary file 1 [file jof-08-00252-s001.zip › Dataset S1.xlsx]

## Sheet: Summary
S1	FPKM of all genes
S2	Differential expression analysis of 0min vs 5min
S3	Differential expression analysis of 0min vs 30min
S4	Differential expression analysis of 0min vs 60min
S5	Overlap DEGs of 0min vs 5min and 0min vs 30min
S6	Overlap DEGs of 0min vs 30min and 0min vs 60min
S7	Overlap DEGs of 0min vs 5min, 0min vs 30min and 0min vs 60min
S8	Two way Venn diagram of genes up-regulated in 0min vs 5min, 0min vs 30min
S9	Two way Venn diagram of genes down-regulated in 0min vs 5min, 0min vs 30min
S10	Three way Venn diagram of genes up regulated in 0v5,0v30,0v60min
S11	Three way Venn diagram of genes down regulated in 0v5,0v30,0v60min
S12	Two way Venn diagram of genes up regulated in 5min vs 30min, 30min vs 60min
S13	Two way Venn diagram of genes down regulated in 5min vs 30min, 30min vs 60min
S14	Genes belong to fungal-type cell wall organization
S15	Genes belong to autophagy

## Sheet: S1
gene ID	0min mean	5min mean	30min mean	60min mean
NCU00003	0.638432	0.302425	1.24688	1.23154
NCU00004	1.96007	1.44692	5.90453	3.48296
NCU00005	2.74169	1.47348	15.9744	19.2892
NCU00006	2.17945	1.45906	2.02095	2.81336
NCU00007	0.869817	0.328459	0.385704	1.21696
NCU00008	1.23108	0.76753	1.10369	1.81195
NCU00009	0	0	0	0
NCU00010	0.864692	1.15263	36.8326	2.04587
NCU00011	0	0.400213	0.576061	0.775687
NCU00013	0.071471	0	0	0
NCU00014	2.55881	1.47496	5.24864	7.57461
NCU00015	9.29343	3.77906	2.35776	7.92421
NCU00017	0.101667	0.0949693	0.0383855	2.71391
NCU00018	54.5668	26.5523	103.779	146.468
NCU00019	0.239887	0.141927	1.43138	1.25584
NCU00021	4.00318	0.975574	1.35699	0.941302
NCU00022	0.428362	0.129086	0.0168165	0.336567
NCU00023	2.56158	2.3123	9.16354	1.80757
NCU00024	16.8548	17.9195	46.0487	45.1526
NCU00025	21.8463	25.894	63.7517	41.2679
NCU00026	3.97964	22.4454	54.4995	17.4713
NCU00027	1.60222	1.13224	2.82524	1.58874
NCU00028	14.8951	3.43227	3.69584	11.4446
NCU00029	1.78085	0.592832	1.13386	3.26779
NCU00030	6.80903	2.22814	4.71577	10.6205
NCU00031	0.517265	0.161791	0	3.76889
NCU00032	0.953132	0.407383	1.18787	2.64937
NCU00033	1.40001	0.678906	1.48892	5.35531
NCU00034	25.6067	22.1549	9.58906	50.3594
NCU00035	8.87298	19.8329	43.5902	15.9162
NCU00037	1.07795	0.231647	0.428337	1.03775
NCU00038	2.80397	4.28045	3.27722	2.36386
NCU00039	0.034013	0	0.147013	0.146149
NCU00040	12.1688	4.74099	11.1043	10.6524
NCU00041	6.25582	8.94621	19.4841	7.67256
NCU00042	3.41874	6.48593	118.931	19.2831
NCU00043	5.19163	1.85141	5.32541	8.83089
NCU00045	0.232498	0.255989	5.42685	0.538859
NCU00046	2.09556	0.703315	2.04599	1.5382
NCU00047	0.0106057	0	0	0.404419
NCU00048	0.0814767	0	0	0.068497
NCU00050	14.337	5.40453	18.1573	13.7029
NCU00051	11.3368	3.36456	6.96509	7.93196
NCU00052	0.318012	0	0	0.338435
NCU00054	0.295455	0.22601	0.309654	0.429271
NCU00055	0.723051	0.60154	0.867119	1.04523
NCU00056	10.8702	5.08063	5.3428	16.6146
NCU00057	12.8664	6.31781	10.9363	17.0025
NCU00059	0.286021	0	0.0983285	0.198126
NCU00060	2.26106	1.33528	8.96115	3.11359
NCU00061	0.64281	0.856703	1.51717	1.08507
NCU00064	2.52778	1.06152	0.8428	5.28926
NCU00065	1.14344	0.366914	2.14253	0.985047
NCU00066	1.05223	0.29241	1.84777	2.73363
NCU00067	43.6712	27.6063	85.6847	68.9332
NCU00068	2.50631	1.19414	3.32305	2.80415
NCU00069	7.55334	7.22987	4.98361	8.08718
NCU00070	0.271412	0.16329	0.455534	0.555257
NCU00071	0	0	0	0
NCU00072	5.17914	2.5663	11.9836	14.0319
NCU00073	2.60929	4.94576	16.1071	7.26919
NCU00074	8.00749	26.8349	168.137	111.078
NCU00075	42.0645	24.9575	66.2289	63.7799
NCU00076	0.960959	0.193444	0.661246	1.67097
NCU00077	1.71173	0.374877	5.48419	6.45065
NCU00078	5.17333	3.81488	4.59748	7.48621
NCU00079	0	0	0	0
NCU00080	24.1563	24.1406	22.6625	54.4994
NCU00081	1.32574	0.433531	0.1733	2.11558
NCU00082	0.420285	0.314374	0.903197	0.941448
NCU00083	17.9531	8.32792	19.5877	21.4992
NCU00084	0.0364367	0	0	0.159481
NCU00085	0.36563	0.0693993	0.325398	1.0499
NCU00086	0.155053	0	0.0506455	0.277939
NCU00087	9.96122	3.42432	4.69651	13.0092
NCU00088	54.6041	44.1145	70.6874	66.3213
NCU00089	2.84207	1.26162	1.64018	3.07815
NCU00090	3.17868	4.162	5.80919	2.41494
NCU00091	1.18404	0.307914	0.235477	0.94254
NCU00092	0.185406	0.207121	0	0.202103
NCU00093	0	0.0900487	0	0.126722
NCU00095	0.421385	0.110014	0.0909325	0.443486
NCU00096	0.454518	0.186102	0.09153	0.309468
NCU00097	0.108208	0	0	0.0313247
NCU00099	0	0.104067	0	0.690253
NCU00100	1.63498	1.87125	5.69687	3.22347
NCU00101	2.88001	0.720132	6.76945	3.72682
NCU00102	98.1363	41.9554	8.19247	83.6802
NCU00103	22.3261	8.90148	13.1995	19.5882
NCU00104	4.91805	2.5222	2.09977	5.63834
NCU00105	9.17527	3.09887	5.07693	4.77586
NCU00106	27.0119	7.2946	3.22564	14.0063
NCU00107	10.1895	2.41971	4.19562	12.6762
NCU00108	2.74676	1.53036	2.20832	4.87416
NCU00109	5.46834	2.78084	4.61054	10.1297
NCU00110	0.002267	0	0.001214	0.054756
NCU00111	37.9638	19.8529	20.0171	62.9592
NCU00112	12.9704	8.04373	52.2343	15.186
NCU00114	59.4499	27.2301	25.6852	38.2568
NCU00115	10.0357	12.5361	13.9735	13.3394
NCU00116	7.7946	6.27884	22.5135	8.38722
NCU00117	2.29823	0.902399	4.51339	2.96229
NCU00118	0.398841	0.224947	0.0491015	0.540331
NCU00119	0.301457	0.0493607	0.23437	0.280577
NCU00120	0.4962	0.129343	0.676908	1.07563
NCU00121	8.63331	5.92624	14.8311	15.162
NCU00122	6.82395	2.00074	1.90987	7.08831
NCU00123	0.147731	0	0.051166	0.338735
NCU00124	0.249345	0.105824	0.848441	0.25675
NCU00125	1.88102	0.264612	0.207237	1.89061
NCU00126	0.880976	0.672127	1.83772	1.57428
NCU00127	2.33654	0.769062	0.859042	3.56735
NCU00128	0.0220133	0	0	0.0146317
NCU00129	0.657809	0.0765687	0.222541	1.37683
NCU00130	1.81407	0.729498	4.49349	5.8434
NCU00132	13.9152	8.37291	24.7138	51.9009
NCU00133	20.2507	4.64336	6.98383	44.9281
NCU00134	2.1474	0.655886	1.25615	1.49463
NCU00135	25.046	10.0625	7.88204	47.0449
NCU00136	5.21059	2.14505	4.39348	5.23856
NCU00137	153.112	74.1096	61.0407	144.15
NCU00138	0.112814	0.0886357	0.0465445	0.171232
NCU00142	0.234749	0.202314	0.200268	0.382893
NCU00143	0	0	0	0
NCU00144	4.21847	3.10169	1.45695	4.33872
NCU00145	3.80318	0.717273	2.26076	7.52533
NCU00146	8.56551	4.24582	5.34537	25.0897
NCU00147	36.0665	24.0729	23.8425	56.0824
NCU00148	9.94368	8.26256	8.2853	25.6449
NCU00149	0.0519257	0.398329	0.21247	0.0167087
NCU00150	23.9808	13.6916	11.9213	50.8442
NCU00151	0.547648	0.222441	0.299263	0.27138
NCU00152	0.994639	0.663067	0.895354	1.43527
NCU00153	0.668209	0.244219	0.395091	0.163528
NCU00154	4.80528	1.94499	1.40137	4.99387
NCU00155	0.277329	0.0783733	0.163229	0.169237
NCU00157	11.0015	5.97722	25.1615	17.0631
NCU00158	0.377223	0.173898	1.77597	0.808412
NCU00159	1.22685	0.365293	0.472913	2.36967
NCU00160	98.3848	69.2666	101.005	105.078
NCU00161	0.378701	0.628156	2.08675	0.614482
NCU00162	8.17352	6.76451	10.999	15.563
NCU00163	2.94965	1.08467	2.57242	7.37057
NCU00164	0.686442	0.094836	0.215908	0.508245
NCU00166	1.16997	0.541813	1.67147	3.2754
NCU00167	4.92685	1.92408	4.90782	5.77347
NCU00168	1.79592	0.986631	5.35524	1.64787
NCU00169	5.99925	4.78316	15.0596	12.9252
NCU00170	4.79238	2.31666	9.48742	12.6672
NCU00171	22.0299	21.7605	41.6916	28.038
NCU00172	2.42142	1.19498	4.11242	2.2659
NCU00173	14.7891	2.32537	3.51971	16.3498
NCU00175	4.5604	5.18309	2.00254	3.04681
NCU00176	12.0544	10.7376	7.93031	17.3764
NCU00177	40.0438	24.3375	23.3457	20.1715
NCU00178	1.20925	0.532712	0.76104	2.26869
NCU00179	0	0	0	0
NCU00180	0.75811	0.417384	0.482529	1.54004
NCU00181	0.452021	0.864354	1.02632	0.540208
NCU00182	3.4994	15.5687	36.8777	11.5373
NCU00183	1.34683	0.377719	1.07749	0.979395
NCU00184	2.48127	1.73296	9.11066	3.33313
NCU00185	0.0298277	0	0	0.028782
NCU00186	1.08781	0.208528	0.10725	2.02274
NCU00187	6.75063	1.11398	2.00228	4.84394
NCU00188	0.291716	0.289793	1.48142	0.542225
NCU00189	0.181533	0.331565	0.809379	1.21566
NCU00192	0	0	0	0
NCU00193	3.07448	0.464126	0.71565	2.1162
NCU00194	19.8383	8.88556	24.4428	15.1438
NCU00195	2.66004	1.18638	1.42904	1.54021
NCU00196	0.730821	1.02634	1.68468	0.968226
NCU00197	0.136126	2.64882	8.84511	27.8066
NCU00198	22.9895	19.0162	51.5585	51.6659
NCU00199	1.23841	0.245318	0.597465	1.16714
NCU00200	14.1415	6.50276	5.64844	15.2866
NCU00201	0	0	0.0351185	0.0561743
NCU00202	11.8312	4.3018	5.61806	14.291
NCU00203	4.01258	2.40286	2.80451	5.21639
NCU00204	6.33357	6.06727	11.0247	8.9625
NCU00205	0.344821	0.170896	0.020736	0.347639
NCU00206	0.221195	0.0564727	0.012845	0.144215
NCU00207	9.57747	24.7506	35.46	71.7253
NCU00208	0	0.0571487	0	0.0199987
NCU00209	5.18142	2.97002	17.8863	28.3856
NCU00210	12.7037	7.77928	15.3954	20.9642
NCU00211	67.275	32.9441	71.8448	70.4648
NCU00212	262.414	242.064	143.555	300.664
NCU00213	0.802409	0.276205	0.324709	0.966272
NCU00214	7.15396	3.72172	12.2885	15.353
NCU00215	19.1623	8.341	8.73407	20.2265
NCU00216	190.065	91.7253	54.7951	170.376
NCU00218	7.77659	3.62583	2.41255	12.1482
NCU00219	1.43239	0.510533	0.976229	1.43872
NCU00220	3.99153	2.40184	3.04089	8.29987
NCU00221	0.069305	0	0	0.055342
NCU00222	0.919418	0.500084	0.451184	0.661112
NCU00223	0.410365	0.532515	0.693132	0.584412
NCU00224	0.164925	0.0485017	0.074574	0.231017
NCU00225	456.912	189.171	295.364	273.836
NCU00226	3.1025	1.13945	1.60567	9.71791
NCU00227	9.92596	3.63122	3.04012	5.627
NCU00229	0.184142	2.17891	0.880727	0.997397
NCU00230	1.44676	1.50098	3.61793	1.50554
NCU00231	0	0	0	0.0536757
NCU00232	0.420923	0.154766	0.960652	0.269875
NCU00233	0.210425	0.177043	0.301245	0.490359
NCU00234	1.35033	2.70267	2.86964	1.80025
NCU00236	2.46976	1.0228	0.952614	7.57735
NCU00237	0.354224	0.193893	0.270177	0.809229
NCU00238	0.0945497	0.089752	0.070888	0.092383
NCU00239	1.19303	0.609404	1.9911	1.98088
NCU00240	0.089296	0.209184	0.674371	0
NCU00241	1.70478	11.0753	9.40638	3.50596
NCU00242	3.56217	2.44055	9.58928	15.9129
NCU00243	23.3525	11.4873	31.9634	35.1725
NCU00244	2.31452	1.93991	0.365298	2.07543
NCU00245	1.08473	0.242148	0.231245	0.451447
NCU00246	0.523097	0.814536	4.42823	2.91258
NCU00247	1.01109	51.9794	276.683	13.1022
NCU00248	4.13535	53.907	184.002	24.0685
NCU00249	1.71786	1.17451	27.5299	5.43048
NCU00250	0.101878	0.494542	0.361438	0.727053
NCU00251	0.661987	0.305104	0.343869	0.974262
NCU00252	1.1636	0.382347	0.338076	1.06729
NCU00253	11.7033	3.39923	3.04428	10.5439
NCU00254	0	0	0	0
NCU00257	0.233499	0	0.219379	0.417791
NCU00258	219.478	159.346	298.424	190.029
NCU00259	16.041	13.9468	11.9431	20.9361
NCU00260	42.1679	11.2982	6.56103	84.1241
NCU00261	11.2259	3.49752	8.93375	7.63174
NCU00262	0.538614	0.795231	1.56319	1.36121
NCU00263	1.59094	0.487854	0.933175	0.167143
NCU00264	1.47522	0.767048	3.44088	1.94542
NCU00265	22.8725	9.7285	10.9656	2.92392
NCU00267	0.25515	0.251586	0.157833	0.47611
NCU00268	0.72695	2.21894	24.1869	4.5537
NCU00269	0.27562	0.304448	4.28952	0.184756
NCU00270	1.4637	1.99913	1.90413	0.594997
NCU00271	0.181481	0	0	0.171581
NCU00272	1.18591	0.526256	1.15105	1.80494
NCU00273	0.933159	0.246486	0.754571	0.778293
NCU00274	0.469156	0.154124	0.239764	0.695078
NCU00275	0.950707	0.531108	1.32196	1.21137
NCU00276	0.229099	0.0850043	0.0777845	0.153091
NCU00277	0.713487	0.372342	0.588075	0.722295
NCU00278	23.4382	19.5539	9.64195	52.3813
NCU00279	0.3456	0.028459	0.077957	0.302121
NCU00280	0.843886	0.161025	0.69256	0.855921
NCU00281	0.080068	0.0469027	0.0421145	0.0185887
NCU00282	0.279075	0.137814	0.26825	1.11594
NCU00283	1.43606	0.422594	0.316523	4.67947
NCU00284	0.270502	0.326481	1.33972	0.705655
NCU00285	3.42865	0.531159	0.118812	2.29829
NCU00287	2.26537	10.587	3.19015	2.40919
NCU00288	1.07996	3.37026	1.55793	3.3294
NCU00289	5.79799	24.3671	19.3101	7.70451
NCU00290	0.0822507	0.128392	0	0.331716
NCU00291	3.02764	3.69843	10.8242	7.47287
NCU00292	0.613023	0.180716	0.191124	1.25013
NCU00293	3.93626	1.24016	4.58761	16.9797
NCU00294	1764.8	1314.61	1749.19	1290.95
NCU00295	3.16881	13.812	12.1945	7.14299
NCU00296	0.063256	0.432631	0.640007	0.221501
NCU00297	0.011762	0	0	0
NCU00298	0.0547493	0.152397	0.300142	0.159059
NCU00299	4.96894	0.765779	1.03412	12.5765
NCU00300	0.67502	0.688888	4.00414	0.911645
NCU00301	0.74748	0.740104	0.769887	0.782174
NCU00302	21.0895	9.406	24.5571	94.0835
NCU00303	4.20952	2.01532	1.18695	2.49542
NCU00304	112.648	48.1521	8.77119	38.1566
NCU00305	2.16605	0.348612	0	1.51044
NCU00306	9.51644	26.8149	27.0326	28.1527
NCU00307	0	0	0.155237	0.036585
NCU00308	2.14256	1.94928	1.56897	10.6773
NCU00309	1.99936	1.42252	0.82909	0.815293
NCU00310	0.0426837	0.005241	0.0384675	0.123371
NCU00311	4.38593	1.66822	8.52	11.6283
NCU00312	0.105477	0	0.0795495	0.0773837
NCU00313	0	0	0	0
NCU00314	0.997088	0.764718	0.322437	4.09184
NCU00315	443.288	471.343	661.991	417.613
NCU00316	4.46657	2.4417	2.75638	6.04538
NCU00317	0.321758	1.46424	1.81329	0.303243
NCU00318	0	0	0.034293	0
NCU00319	2.53521	0.795137	1.32095	1.01305
NCU00320	0.777497	0.254791	0.447301	0.541438
NCU00321	2.24484	1.24927	2.16145	0.883554
NCU00322	1.94722	6.0003	61.2873	141.927
NCU00324	1.78417	0.674467	1.60121	2.78139
NCU00325	0.932193	0.399453	2.30311	2.20589
NCU00326	23.0666	9.03178	10.4196	38.5986
NCU00327	0	0.060486	0.327709	0.161957
NCU00329	0.188809	0.0166903	0.109407	0.119724
NCU00330	0.162124	0.0108853	0.42582	0.541225
NCU00331	0.0561483	0	0.221107	0.347747
NCU00332	44.9826	32.4048	11.6495	53.4619
NCU00333	7.05995	2.65694	3.59797	8.42502
NCU00334	19.4484	6.23543	9.83631	26.7019
NCU00335	5.9412	2.91091	7.94058	10.5619
NCU00336	0.627516	0.095756	0.106545	0.171797
NCU00337	1.32593	0.163316	0.517076	0.476434
NCU00338	0.172457	0.216389	0.601273	3.96711
NCU00339	0	0	0	0
NCU00340	2.68863	0.899959	3.17653	2.15689
NCU00343	0	0	0.133502	0.178963
NCU00344	1.08608	0.397559	0.601722	1.20246
NCU00345	1.51528	0.44818	0.33269	2.08533
NCU00346	6.23861	3.86446	5.48912	10.9787
NCU00347	6.71425	2.02505	5.71365	8.09548
NCU00348	7.93091	8.9946	52.7726	22.062
NCU00349	3.84495	2.65002	7.99638	5.35706
NCU00350	19.1607	5.37676	17.0172	95.25
NCU00351	8.6808	10.5416	27.1169	36.1122
NCU00352	1.87109	3.08673	8.54503	4.77374
NCU00353	0.215095	0.152437	0	0.099434
NCU00354	0.240913	0.496828	0.132364	0.137983
NCU00355	5.52656	1.7613	1.62481	4.2534
NCU00356	0.91442	0.82851	3.85812	4.33158
NCU00357	0.763759	0.439467	1.30587	0.666264
NCU00358	12.4439	7.96267	23.3479	14.9088
NCU00359	3.87985	1.95792	3.08551	5.27066
NCU00360	6.17933	3.70745	4.93491	6.32948
NCU00361	0.042113	0.163532	0.0674485	0.102138
NCU00362	0.327749	0.223435	0.0981105	0.870165
NCU00363	0.502474	0.357159	0.466882	1.14074
NCU00364	23.7276	8.50999	4.84961	45.8931
NCU00365	101.496	79.1899	64.4551	75.113
NCU00366	14.8894	5.4051	8.10705	11.6835
NCU00367	0	0.0150973	0	0
NCU00368	0.997536	0.115666	0.20167	1.71827
NCU00369	4.25018	1.0642	4.60286	4.93469
NCU00370	0.283244	0.102267	0.109026	1.09996
NCU00371	5.65238	2.07738	3.08625	3.12805
NCU00372	1.70326	0.236151	0.185671	0.595149
NCU00373	8.21583	35.6717	169.805	36.348
NCU00375	3.48318	18.3208	143.237	63.0293
NCU00376	3.10452	0.631338	1.31124	4.35358
NCU00377	14.471	9.14513	7.2212	30.3746
NCU00378	29.6679	7.43597	3.36076	48.3269
NCU00379	4.29944	2.19751	6.87762	8.30789
NCU00380	0.0212383	0	0	0.0202017
NCU00382	1.38874	1.17482	3.67277	1.76545
NCU00384	0.098317	0.294462	0.510665	0.0924967
NCU00385	186.779	95.6689	125.84	132.826
NCU00386	0.33304	0.130772	0.188733	0.260667
NCU00387	5.21085	2.20514	2.03256	4.46971
NCU00388	0.621405	1.05221	1.87877	1.67844
NCU00389	12.6836	4.72485	12.5283	12.8428
NCU00391	0	0	0.147415	0.096176
NCU00392	0.0984693	0.0687267	0.378713	0.110366
NCU00395	28.23	16.806	27.5349	26.4715
NCU00396	3.32843	1.60225	4.65942	4.45673
NCU00397	102.181	112.328	106.434	151.28
NCU00398	0.635077	0.314397	1.01168	1.07454
NCU00399	89.8431	280.369	1649.47	846.888
NCU00400	2.08388	2.00331	1.59124	3.47049
NCU00401	3.26643	2.21077	2.30295	2.51899
NCU00403	0.630782	1.46445	1.75238	3.54975
NCU00404	6.4965	8.47433	4.20568	11.3763
NCU00405	29.3174	23.1043	39.4218	20.1153
NCU00406	4.94793	2.74395	5.86731	3.34048
NCU00407	0.431246	0.129052	0.167876	0.419108
NCU00408	14.2018	7.83531	2.28533	10.4255
NCU00409	13.5074	5.74495	1.52106	9.13482
NCU00410	88.9913	71.7065	63.7242	100.921
NCU00411	31.5182	24.771	24.1813	49.8479
NCU00412	2.05938	0.452738	0.620929	2.29194
NCU00413	1876.95	1346.12	1278.02	1602.5
NCU00414	92.3932	61.2588	88.7614	76.4949
NCU00415	1.38353	0.499996	0.962141	1.70118
NCU00416	5.62367	6.16874	5.52728	10.6307
NCU00417	21.9487	22.0359	31.5982	36.5252
NCU00418	91.2725	63.4556	116.828	105.001
NCU00419	8.78766	13.4072	28.9048	11.0094
NCU00420	0.964183	1.29557	1.04528	0.919732
NCU00421	1.36373	1.21651	2.99385	1.84132
NCU00422	112.033	49.8387	48.2256	97.1935
NCU00423	2.57638	1.31937	1.69519	5.28264
NCU00424	0.702949	0.139183	0.40144	0.75906
NCU00425	0.033685	0	0	0
NCU00426	1.38029	0.338457	0.87942	1.5948
NCU00427	1.84056	0.732812	0.551967	3.48881
NCU00428	0.554671	0.122569	0.145319	0.587659
NCU00430	1.68915	7.92257	14.2402	5.22739
NCU00431	31.3057	15.9905	25.2518	33.2605
NCU00432	0.588146	0.222119	0.788536	0.512572
NCU00434	6.57747	5.55825	16.9447	13.082
NCU00435	13.2691	11.6127	12.2065	33.0259
NCU00436	4.02652	3.3854	7.89345	3.66349
NCU00437	0.842607	0.452632	0.441564	0.441246
NCU00438	3.65034	1.17265	0.765368	4.28318
NCU00439	0.0218143	0	0	0
NCU00440	5.43672	2.87432	15.3931	4.4021
NCU00441	7.97905	35.8341	27.148	24.1056
NCU00442	2.76081	1.3493	3.7528	6.77981
NCU00443	119.765	58.9269	93.6333	107.356
NCU00444	2.61291	1.61604	1.86455	7.98037
NCU00445	1.05806	0.346284	0.556182	1.70828
NCU00446	0.583245	0.266471	0.140489	0.645487
NCU00447	6.3852	10.0428	14.1603	3.0522
NCU00448	0.238666	0.0468557	0	0.137028
NCU00449	0.140699	0.0791733	0	0.374454
NCU00450	5.98088	4.68906	17.2235	18.1764
NCU00451	56.1035	35.2431	20.1818	159.674
NCU00453	13.7453	7.62971	6.18733	32.9676
NCU00454	0.609262	1.42023	7.07411	4.42613
NCU00455	4.84884	3.33395	7.48767	16.0864
NCU00456	24.6425	15.4278	22.1487	86.4717
NCU00457	10.4389	2.84453	3.7662	7.46931
NCU00458	16.4638	5.92792	7.63687	15.5649
NCU00459	0.459482	0.178206	0.576238	0.560504
NCU00461	2.32731	1.6799	240.507	46.5839
NCU00462	0.147442	0.108605	1.47214	0.434083
NCU00463	39.7988	18.3825	64.8847	43.7674
NCU00464	2207.13	1870.96	2865.4	2089.28
NCU00465	53.0017	27.0193	25.1781	55.1789
NCU00466	6.55478	2.96739	5.04807	5.91251
NCU00467	7.84373	3.74286	9.56883	18.654
NCU00468	12.7974	10.1622	20.5738	20.102
NCU00469	0.0615373	0.151153	0	0.155524
NCU00470	10.5796	4.80696	11.227	40.9609
NCU00471	1.47292	0.49571	0.629127	4.11886
NCU00472	9.93766	4.11379	5.17101	16.721
NCU00473	20.6558	53.9356	56.9228	271.183
NCU00474	0	0	0	0.143497
NCU00475	2113.49	1819.43	2335.87	2016.05
NCU00476	6.21828	2.75871	2.02576	8.23301
NCU00477	230.733	136.949	443.772	326.074
NCU00478	0.231421	1.49031	5.82657	0.261661
NCU00480	3.782	1.99305	2.81011	4.33624
NCU00481	6.47042	5.67336	28.3945	17.3257
NCU00483	2.42958	7.26592	2.84457	2.50861
NCU00484	19.4822	26.2537	50.9961	26.1066
NCU00485	0.113434	0.900449	0.61777	0.366975
NCU00486	4.64651	10.6727	11.911	3.14997
NCU00487	2.1823	0.239824	0.219698	1.17523
NCU00488	10.4766	5.44538	14.7018	12.3649
NCU00489	748.16	504.761	686.971	594.419
NCU00490	1.66471	3.76623	16.8066	3.99628
NCU00491	0	0	0	0
NCU00492	3.46506	2.97283	3.08807	10.5087
NCU00493	32.9453	25.6909	59.1014	68.218
NCU00494	3.4031	1.68254	1.00877	5.87058
NCU00495	0.943327	0.700886	1.35842	1.41906
NCU00496	0.235011	0.072217	0.213875	0.301159
NCU00497	2.81552	1.2343	1.47595	4.01014
NCU00498	5.67041	1.95407	2.38818	8.96865
NCU00499	10.7544	1.92552	0.784909	4.54341
NCU00500	0.714154	0.296968	0.696163	1.10817
NCU00501	0.436972	0.017317	0.348567	0.237495
NCU00502	100.773	42.7207	70.0477	72.8885
NCU00503	1.74974	0.427625	1.19027	2.10202
NCU00504	2.22124	1.68517	0.714689	2.88935
NCU00505	31.2823	13.8131	14.0739	39.3734
NCU00506	8.09798	4.91005	20.5942	8.93185
NCU00509	0.449017	0.245767	0.343371	0.784901
NCU00510	0.205345	0	0.402022	0.152648
NCU00512	0.291164	0.0716227	0.352938	1.45371
NCU00513	18.9509	7.03951	10.8683	52.7849
NCU00515	0.481441	1.00328	3.92524	0.919538
NCU00516	0.385305	0.713286	1.86448	0.864867
NCU00517	0.877424	0.369131	1.48929	1.26177
NCU00518	63.0851	36.449	37.6258	41.7061
NCU00519	27.2604	8.88371	7.11505	23.7744
NCU00520	23.8553	7.59551	2.87499	23.1252
NCU00521	8.24153	37.855	19.4589	15.945
NCU00522	63.7354	26.3407	7.06949	53.1277
NCU00523	9.44194	2.2805	3.82626	14.0089
NCU00524	0.153958	0	0	0.186778
NCU00525	0	0	0	0.0123477
NCU00526	0.0230827	0.0733363	0	0.0981777
NCU00527	72.0146	49.8498	55.3643	61.9013
NCU00528	0.933459	1.11079	1.80411	1.11566
NCU00529	0	0	0	0
NCU00530	0	0	0	0
NCU00531	0	0	0	0
NCU00532	0	0	0	0
NCU00533	0	0	0	0
NCU00534	0.531272	0.1089	0.04771	0.370301
NCU00535	5.32701	1.96508	3.26386	5.01891
NCU00536	13.7463	4.00981	4.21442	14.9563
NCU00537	19.2415	10.2667	3.72053	22.1901
NCU00538	0.369419	0.22736	2.73777	0.305255
NCU00541	22.0833	12.5332	7.63854	37.5003
NCU00542	2.25497	0.507003	0.603078	1.14018
NCU00545	1.16805	0.471689	1.0495	1.13366
NCU00547	0	0	0.0352375	0.023848
NCU00548	8.786	2.66874	4.19125	7.77921
NCU00549	15.0574	2.30238	1.60217	22.9152
NCU00550	0.746505	0.526399	1.01939	0.748137
NCU00551	1.16276	0.358606	2.91346	1.3517
NCU00552	3.61464	6.58035	3.07522	1.47255
NCU00553	2.78578	1.83874	3.07358	2.26036
NCU00554	63.4495	45.9371	55.4083	41.2461
NCU00556	1.3733	1.2406	2.96584	1.25245
NCU00557	0	0.109739	0.50796	0.659518
NCU00558	0.0882403	0.934306	0.384259	0.343118
NCU00559	0.428932	0.169016	0.156864	1.53903
NCU00560	3.5898	1.87731	1.554	5.23231
NCU00561	2.13413	1.26265	0.84128	3.6761
NCU00562	1.91312	0.26262	1.16108	1.48152
NCU00563	0.514912	0.118071	0.661422	0.954891
NCU00564	117.614	83.4968	129.642	169.417
NCU00565	10.7269	21.5255	40.6854	25.6091
NCU00566	91.8936	111.91	349.27	235.054
NCU00567	5.79183	1.53622	1.93677	2.08997
NCU00568	9.9631	18.7079	42.1131	17.6498
NCU00569	7.72599	10.109	41.6012	10.6759
NCU00570	11.172	19.5479	40.775	20.3592
NCU00571	11.2056	15.3964	32.7423	26.0829
NCU00572	0.561808	0.455019	0.269183	1.27636
NCU00573	19.0257	114.817	204.379	58.175
NCU00574	0.549759	5.81571	11.6463	3.11734
NCU00575	35.2824	33.3189	84.4877	51.4912
NCU00576	0.116339	0.115879	0.578377	0.297425
NCU00577	0.185951	0.295689	1.66967	0.684901
NCU00578	3.04929	1.42057	3.20579	5.09853
NCU00579	5.13956	2.6064	2.36684	10.3699
NCU00580	3.94917	1.45526	1.71313	6.32451
NCU00581	5.34503	1.26785	0.927852	9.47848
NCU00582	4.37667	7.99871	2.9872	5.36259
NCU00583	0	0	0	0
NCU00584	28.4698	24.2841	11.4166	85.985
NCU00585	42.8262	83.4457	36.9468	180.614
NCU00586	4.8215	9.04915	8.71263	39.1678
NCU00587	4.2876	3.04689	8.77232	7.08192
NCU00589	30.6655	41.3318	145.468	55.4325
NCU00590	10.322	4.2312	8.56099	13.321
NCU00591	2.58017	0.562458	5.69059	13.4523
NCU00592	1.18873	1.28663	7.29726	1.80173
NCU00593	7.33101	4.42258	18.6612	17.2197
NCU00594	0.149048	0	0	0.257972
NCU00595	1.94335	5.35241	4.5484	3.82805
NCU00596	5.51832	5.51677	5.2451	6.67807
NCU00597	2.10058	0.975976	1.64983	2.1672
NCU00598	16.2613	9.86703	35.6542	64.7746
NCU00599	2.26907	0.596333	4.56817	2.41404
NCU00600	14.7745	33.9127	83.5346	38.2188
NCU00602	5.49361	0.991928	2.77541	4.16562
NCU00603	0.0832183	0	0.405567	0.261706
NCU00604	0.657927	1.76878	6.51963	1.6245
NCU00605	5.68592	1.56551	2.06766	4.94392
NCU00606	0.198919	0.365599	0	0.260303
NCU00607	0	0	0.811913	23.6903
NCU00608	3.1071	0.920917	1.209	6.552
NCU00609	1.22362	0.706044	2.74333	7.43354
NCU00611	2.70444	2.20744	4.72587	4.65694
NCU00614	8.55691	8.3826	17.0715	17.0396
NCU00616	1.10494	0.474407	10.2457	2.84837
NCU00617	4.24559	4.54074	11.0649	4.98013
NCU00618	1459.03	1159.59	1166.24	1324.59
NCU00619	3.88235	13.0514	30.3258	23.5716
NCU00620	1.0536	2.07899	5.34763	3.91352
NCU00621	1.49849	0.506028	0.870062	2.69653
NCU00622	1.81502	0.678123	0.737883	1.75745
NCU00623	15.1104	10.4304	5.10192	28.8302
NCU00624	4.30135	7.92349	23.8505	17.229
NCU00627	26.7061	114.191	221.071	61.5696
NCU00628	1.49695	0.269189	0.244827	1.22825
NCU00629	141.534	98.3363	37.3329	156.355
NCU00630	0.843299	0.76232	1.57524	1.11563
NCU00631	0.334772	0.534843	1.27972	1.163
NCU00632	4.0282	2.35443	4.87885	3.1091
NCU00633	171.469	190.961	76.3706	96.9753
NCU00634	973.015	686.962	879.029	824.19
NCU00635	580.305	309.984	398.795	341.728
NCU00636	68.5546	36.722	46.6615	43.9681
NCU00638	0.223677	0.260364	1.06563	0.298523
NCU00640	4.9921	3.16728	5.2403	8.5028
NCU00641	9.41602	4.52342	9.85415	13.3667
NCU00642	6.1069	3.15486	1.53174	11.7952
NCU00643	6.76322	1.99851	1.70414	11.7998
NCU00644	15.7006	6.24736	19.1178	15.7685
NCU00645	0	0	0	0
NCU00646	2.52916	0.515501	0.202588	0.574064
NCU00648	0.587086	0.232276	0.0985225	1.11645
NCU00649	17.9311	7.68529	18.068	16.0525
NCU00650	1.68827	0.517979	0.97222	14.2102
NCU00651	2.38495	6.14258	76.8574	63.8789
NCU00652	0.258492	0.211315	0.197966	0.364106
NCU00653	0.11763	0.03239	0.0237815	0.118103
NCU00654	0.90503	1.00028	6.48131	2.57707
NCU00655	7.82445	2.08168	3.5509	11.0812
NCU00656	2.19282	0.798933	3.44555	1.58205
NCU00657	4.08028	0.608274	1.52941	7.97068
NCU00658	0.0129377	0.006952	0.0063715	0.0258637
NCU00659	0.899314	1.10234	1.79898	4.2801
NCU00660	9.66346	3.07163	7.4603	26.3651
NCU00662	0.773843	0.268634	0.469057	1.04174
NCU00663	1.74591	0.899362	0.737881	2.11294
NCU00664	8.15793	4.31945	3.03008	8.95617
NCU00665	20.4391	10.1658	4.74861	16.0203
NCU00666	0.454048	0.42311	1.03567	0.634627
NCU00667	114.601	158.375	265.467	255.029
NCU00668	3.09579	2.89984	7.51109	3.70966
NCU00669	15.1277	6.35581	14.3536	46.0364
NCU00670	136.144	79.0402	101.228	169.43
NCU00671	1.02571	0.439724	2.86916	1.70427
NCU00673	68.9004	55.5161	812.024	273.349
NCU00674	0.057433	0.0260803	0.0521615	0.151197
NCU00675	0.188258	0.26836	0.587693	0.246019
NCU00676	1.7544	0.605991	0.783041	1.22825
NCU00677	2.19762	0.340338	0.786915	4.47678
NCU00678	0.434442	0.133519	0.204143	0.664739
NCU00679	0.340419	0.122005	0.171258	1.85292
NCU00680	12.4328	2.98787	5.51628	21.9125
NCU00681	0.931813	0.379943	1.40233	1.37419
NCU00682	12.7785	4.55253	2.87397	10.1643
NCU00684	4.01786	60.1251	47.9812	21.1182
NCU00685	66.9369	80.0351	212.148	108.22
NCU00687	2.22117	3.42977	9.98791	9.57238
NCU00688	0.046109	0	0	0.0619177
NCU00689	0.790095	0.314622	0.963272	0.832027
NCU00690	0.57715	0.240263	0.277649	0.384075
NCU00691	0.030265	0	0.018463	0.0876597
NCU00692	3.64568	2.90946	8.64786	2.18585
NCU00693	1.81446	3.71985	4.14548	4.0956
NCU00694	0.76508	7.99118	47.0131	0.911366
NCU00695	0.874031	0	0.003165	0
NCU00696	3.63116	28.3247	127.956	36.9594
NCU00697	0.24456	2.2981	3.16918	2.56474
NCU00698	0.240487	0.036735	0.0482745	0.15047
NCU00699	1.62723	5.15149	18.1684	11.3772
NCU00700	0.738669	0.222711	0.662235	1.44909
NCU00701	6.04744	5.87148	3.29854	22.8743
NCU00704	0	0	0	0
NCU00705	0.365319	0.0314117	0.0817815	0.282153
NCU00706	1439.76	1178.57	1463.25	1253.84
NCU00707	14.4268	8.91673	22.6495	8.31383
NCU00708	0.029506	0.0594527	0.998609	0
NCU00709	0.200595	0.169996	0.182173	0.202723
NCU00710	1.11943	0.243158	0.16678	0.380775
NCU00711	0.155034	0	0.129868	0.624868
NCU00712	7.08956	1.49564	2.34092	4.86424
NCU00713	13.0164	8.90181	8.1516	17.4473
NCU00714	21.7059	7.43499	48.1644	28.2388
NCU00715	14.8888	2.66299	0.219855	13.2199
NCU00716	62.9089	105.367	190.075	1394.15
NCU00717	0.826623	0.943093	0.708379	1.91362
NCU00718	0.267525	0.105093	0	0.464538
NCU00719	0.355662	0.0477573	0	0.108588
NCU00720	16.5693	6.71769	4.01814	22.5563
NCU00721	5.25564	0.920404	0.392248	6.80351
NCU00722	0.730402	0.052054	0.136203	2.70415
NCU00723	0.738639	0.62472	8.44753	3.66797
NCU00724	0.0479877	0	0	0.154687
NCU00725	4.68984	2.19033	9.83581	9.41364
NCU00726	548.909	286.095	355.277	445.971
NCU00727	3.82908	1.47849	1.21224	3.09312
NCU00728	0.598201	0.128856	0.242758	0.638693
NCU00729	56.5081	30.0275	21.9039	25.0043
NCU00730	0.082224	0.040919	0.0727285	0.0550343
NCU00732	0.22354	0.044006	0	1.84776
NCU00733	0.915345	5.518	43.1667	108.967
NCU00734	2.55133	4.8416	14.8853	9.64292
NCU00735	1.41389	1.16504	0.927921	1.19449
NCU00736	0.950422	0.078982	0.186642	1.18612
NCU00737	12.2214	6.00592	34.6303	47.9766
NCU00738	0.961621	0.276676	0.901876	1.22054
NCU00739	0	0	0	0
NCU00740	0.209314	0.0364713	0	0.18261
NCU00741	3.49778	1.77507	3.0042	3.5923
NCU00742	2.53373	0.260084	0.304561	1.02049
NCU00743	22.6626	18.6482	39.7731	37.3455
NCU00744	1.05062	4.45871	5.64014	2.50987
NCU00745	0	0	0	0.164874
NCU00746	0	0	0	0.044765
NCU00747	0.397361	0.398925	0	0.292336
NCU00748	54.4337	14.4372	3.11656	17.5366
NCU00749	5.06292	1.0132	0.857343	2.57549
NCU00751	5.41782	4.71884	3.18029	8.55173
NCU00752	1.22278	0.497578	2.99279	1.79831
NCU00753	24.208	10.2497	11.1725	22.3398
NCU00754	2.50803	1.21617	1.32742	2.78455
NCU00755	2.10783	2.19954	5.98731	6.95565
NCU00756	0.00812867	0	0.323387	0.228821
NCU00757	0.195923	1.61379	6.94943	3.78283
NCU00758	0.53184	0.264153	0.738271	1.30374
NCU00759	2.61117	16.1196	10.4496	3.37499
NCU00760	0	0	0	0
NCU00761	0.231928	1.60589	1.63311	0.125834
NCU00762	0.0976777	0.0932003	0.155463	0.0838243
NCU00763	0	0	0	0.00866333
NCU00764	0	0	0	0.0672743
NCU00765	0.191075	0	0.0967015	0.0319783
NCU00766	1.76608	0.99199	2.21877	2.02503
NCU00768	14.3263	4.21171	4.46561	17.2855
NCU00770	1.87853	0.392713	1.10288	4.24241
NCU00771	2.55477	1.77114	5.61873	5.1755
NCU00772	0.477359	0.590516	1.10668	1.38732
NCU00773	1.49856	0.810478	0.698472	4.30111
NCU00774	21.9864	51.6773	40.0154	107.923
NCU00775	16.4228	8.02554	14.4583	14.3049
NCU00776	0.0451557	0	0.485754	2.36136
NCU00777	1.39276	0.556381	1.02175	1.81031
NCU00778	1.05899	0.365485	1.88871	1.75979
NCU00779	0.013066	0.0533483	0.051621	0.0731567
NCU00780	1.20439	0.530615	0.136997	1.79974
NCU00781	0	0	0.176422	0
NCU00782	0.116664	0.0183057	0	1.29522
NCU00783	0.088392	0	0.0400575	0
NCU00784	3.38382	0.794169	1.26522	4.84238
NCU00786	0.0179093	0.015322	0	0.0515217
NCU00787	0.0491187	0.0835543	0	0.324828
NCU00788	1.14832	0.72941	1.14543	2.50872
NCU00789	4.62299	2.95407	8.1851	5.71947
NCU00790	2.51409	3.37475	11.0302	12.3671
NCU00792	75.8532	52.1351	155.112	107.676
NCU00793	9.48101	13.3525	52.6655	30.4575
NCU00794	1.74778	1.35296	4.03168	3.0704
NCU00795	0.067742	0.0786727	0.0671245	0.297694
NCU00796	1.38849	0.395384	0.406483	1.97256
NCU00797	0.005189	0.0181447	0.0209265	0.129087
NCU00798	0	8.10357	0	0.829237
NCU00799	6.88888	3.85937	17.9247	4.15345
NCU00800	0.252744	0.0257147	0	0.10191
NCU00801	0.408256	0.116982	2.18253	0.50494
NCU00802	2.98682	1.06974	4.92216	8.98715
NCU00803	1.48392	0.510747	0.550371	1.21907
NCU00804	0	0	0	0
NCU00805	1.88409	1.72222	4.05545	2.1647
NCU00806	0	0.0458323	0	0.0329237
NCU00807	0	0	0	0
NCU00808	0.916648	0.375411	0.112497	1.06354
NCU00809	2.93146	0.473318	0.517607	3.22072
NCU00810	2.18083	0.215506	1.05366	2.23197
NCU00811	53.441	77.4555	348.2	243.309
NCU00812	3.9028	14.1566	39.913	19.6694
NCU00813	3.82771	1.14678	1.58773	11.1433
NCU00814	2.13413	0.67193	2.89415	7.36632
NCU00817	0	0	0	0
NCU00818	0.640189	0.083604	0.065079	0.274789
NCU00819	0	0	0.08686	0.448539
NCU00821	7.88522	0.552666	1.43889	5.26836
NCU00822	0	0.0253877	0	0
NCU00823	25.9264	12.1877	34.2042	42.212
NCU00824	0.642815	0.10545	0.321998	0.65682
NCU00825	0.405783	0.103011	0.0805505	0.399136
NCU00826	0.421896	0.191459	0.070517	0.141697
NCU00827	6.40041	2.51551	15.3591	15.2406
NCU00828	8.60205	4.7915	3.59281	11.9994
NCU00829	2.35945	1.6781	0.701371	7.09499
NCU00830	6.41009	2.27075	0.591155	9.34666
NCU00831	15.3337	9.6244	16.6057	27.7071
NCU00832	2.29608	2.48793	7.29914	3.95358
NCU00833	0.491937	0.314124	0.250599	0.538599
NCU00834	0.023488	0	0.393264	0.301358
NCU00835	0.869294	3.43428	7.16676	5.31249
NCU00836	0.147857	0	0.0185	0
NCU00837	3.04785	1.41265	0.667539	2.74954
NCU00838	10.7759	8.21377	12.912	8.25639
NCU00839	0	0.0143257	0.113653	0.0223767
NCU00840	0	0	0	0
NCU00841	0	0	0	0
NCU00842	0	0	0	0
NCU00843	21.4473	10.6877	6.39576	14.0684
NCU00844	0.0240773	0	0	0
NCU00845	0.0136583	0	0.077745	0
NCU00846	0.349432	0	0	0.544121
NCU00847	8.07725	5.73111	7.98854	12.2287
NCU00848	2.62892	0.302211	0.147387	0.349126
NCU00849	4.10545	6.3307	4.13419	7.34097
NCU00850	0.437129	0.263278	0	1.15872
NCU00851	0	0	0	0
NCU00852	0	0	0.0602465	0.019728
NCU00853	0.923229	1.36887	0.814559	11.2526
NCU00854	0.861651	1.52184	1.61166	8.56891
NCU00855	0.786849	4.26062	277.549	1675.99
NCU00856	2.4494	0.809262	1.30576	4.81835
NCU00857	1.84434	0.766901	1.62734	2.88607
NCU00859	0.403128	0.286494	0	0.387266
NCU00860	0.731008	1.9814	3.00535	1.16905
NCU00861	0.058369	0.119447	0	0.726757
NCU00862	4.36575	1.6711	0.31909	4.11207
NCU00863	1.19535	0.164978	0.447582	1.26779
NCU00864	35.6323	19.0076	21.8331	48.3168
NCU00865	5.91385	6.9193	307.992	1236.45
NCU00866	0.00712	0	0	0.116017
NCU00867	110.06	85.6841	92.0857	418.394
NCU00868	21.3591	26.2679	205.551	4284.18
NCU00869	1.62961	1.15651	7.93565	32.6502
NCU00870	2.00487	0.605352	1.4377	8.40232
NCU00871	0	0.109914	0.018507	0.130251
NCU00872	1.26213	2.37949	2.27454	3.94202
NCU00873	2.78462	1.97614	2.45339	3.36084
NCU00874	1.03399	0.687872	2.05296	1.42236
NCU00875	0.593345	0.271515	0.153789	1.14028
NCU00876	0.238414	0.094803	0.125581	2.54309
NCU00877	1.68956	0.838151	3.40073	7.1864
NCU00878	651.684	727.472	222.708	902.96
NCU00879	13.7189	8.86183	22.263	20.8878
NCU00880	10.2483	5.14313	11.1715	20.7177
NCU00881	2.66243	1.97004	2.55779	1.56178
NCU00882	0.517422	0.123856	0.266701	0.356216
NCU00883	1.53283	0.501335	0.218386	0.238585
NCU00884	111.556	35.9487	22.0983	287.069
NCU00885	0	0	0.260974	0.175448
NCU00886	5.01063	4.76427	3.21311	2.30942
NCU00887	0.104575	0.068453	0.003297	0.035825
NCU00889	2.69424	0.919813	2.19563	5.45634
NCU00890	0.225764	0.0456123	1.89041	0.232899
NCU00891	6.38331	1.47161	1.44224	5.53079
NCU00892	2.04258	0.992742	1.00197	1.9051
NCU00893	0.668617	0.210736	0	0.675357
NCU00894	13.1351	4.51261	18.2184	12.4862
NCU00895	87.8332	185.135	889.279	348.201
NCU00896	3.76182	14.8059	95.5225	13.09
NCU00897	0.634684	0.890847	3.06233	1.72591
NCU00898	1.82588	1.31887	7.96932	66.4855
NCU00899	0.972177	19.3623	27.0669	2.0376
NCU00900	1.17483	7.9562	6.00037	1.91357
NCU00901	0.287539	0.154629	0.516809	0.767022
NCU00902	1.51931	0.61199	1.40626	3.0122
NCU00903	171.924	113.777	117.748	428.803
NCU00904	12.6241	3.86793	2.80428	30.7491
NCU00905	4.92472	5.21307	6.83184	14.9356
NCU00906	0.276853	0.016015	0.0994415	0.078985
NCU00907	0	0.103053	0	0
NCU00911	89.5157	27.4933	6.6409	28.6969
NCU00912	1.24463	0.329696	2.46431	1.95944
NCU00913	3.64941	1.42181	4.61352	5.28966
NCU00914	1.51826	1.48472	2.18319	1.0515
NCU00915	103.732	94.4294	148.562	141.554
NCU00916	10.2919	31.4052	86.2939	23.1452
NCU00917	1.52351	0.984638	6.06009	3.12671
NCU00918	6.87386	5.09839	16.4149	17.8238
NCU00919	0.427199	0.155996	0.124911	0.331216
NCU00920	8.83426	2.9169	4.55352	8.68149
NCU00921	3.82781	1.63367	1.43407	7.03364
NCU00922	0.088228	0	0	0.629199
NCU00923	8.19591	3.77594	4.3531	14.1739
NCU00924	5.98637	2.72235	3.64678	6.48143
NCU00925	3.89767	0.863924	1.07981	1.63414
NCU00926	0.473248	0.115269	0.026204	0.516212
NCU00927	0.811008	0.268402	0.447681	0.97107
NCU00928	0.520879	0.335221	3.45599	1.46977
NCU00929	0.320069	1.21766	2.04442	0.22139
NCU00930	38.8933	20.5478	47.0098	65.0297
NCU00931	4.79844	1.0698	1.46694	3.30504
NCU00932	0	0.0346597	0	0
NCU00934	0.583855	0.4029	0.210821	0.789208
NCU00935	13.6108	2.69445	11.4892	2.79911
NCU00936	8.71708	2.04441	2.29688	19.5483
NCU00937	1.13468	0.925014	1.00442	5.40472
NCU00938	22.5394	31.3472	133.904	37.9299
NCU00939	1.64494	1.3142	4.21803	1.6631
NCU00940	0.210444	0.140169	0	0.239798
NCU00941	0.34104	0.375621	0.429746	1.57927
NCU00943	0.081662	0.0147093	0.0197895	0.22297
NCU00944	45.3644	25.7452	20.9188	38.736
NCU00945	12.9746	9.26289	10.1586	20.2021
NCU00946	0	0	0	0
NCU00947	0.0608097	0	0	0.184991
NCU00948	0	0	0.0102315	0.108972
NCU00949	0.0764763	0.0146477	0	0.0481007
NCU00950	1.76198	1.59995	2.13713	2.88371
NCU00951	134.875	42.3814	52.2521	87.6786
NCU00952	5.72575	1.83722	5.0701	6.23205
NCU00953	1.93216	1.40598	2.76452	5.54138
NCU00954	1.2587	0.321691	0.836766	1.6043
NCU00955	5.41521	3.08366	166.157	110.565
NCU00956	9.72575	6.98588	15.763	16.6663
NCU00957	17.5819	23.4806	115.455	26.0082
NCU00958	7.7539	4.03439	6.60603	10.0174
NCU00959	10.6686	5.51349	16.5144	7.14067
NCU00960	0.0768727	0.127174	0	0.438316
NCU00961	0.263744	0.447315	0	1.30124
NCU00962	0.386491	0.442927	0.785254	0.608156
NCU00963	12.2325	8.28677	8.75728	4.12151
NCU00964	2.57403	1.01367	0.955547	1.86106
NCU00965	55.059	80.4125	46.4153	222.877
NCU00966	46.8694	36.7	41.601	71.2521
NCU00967	0.577967	0.232388	1.43241	0.769151
NCU00968	0.615542	0.515747	4.30993	1.58541
NCU00969	96.4159	65.7058	150.322	161.574
NCU00970	0.0978303	0.10443	0.118705	0.283064
NCU00971	1141.04	1034.32	1057.07	1033.37
NCU00972	6.90992	3.00061	0.950502	6.38891
NCU00973	0.301666	0.149907	0.256873	0.665366
NCU00974	3.86019	5.39607	23.9436	6.31953
NCU00975	0.484193	0.182316	0.23321	0.578725
NCU00976	0.769096	0.453806	0.239338	0.735862
NCU00977	11.1649	3.44787	6.2144	8.62361
NCU00978	1.21253	0.465361	0.251626	1.7448
NCU00979	4851.22	3724.44	4619.26	3408.95
NCU00980	3.31254	8.91902	3.5864	7.35198
NCU00981	19.7794	19.6519	28.7668	21.7777
NCU00983	3.9128	9.13571	104.868	10.5772
NCU00984	1.3773	4.90695	25.0835	149.75
NCU00985	0.510695	0.449761	0.141296	0.485073
NCU00986	0.0373663	0	0	0.0403587
NCU00987	1.17325	0.687299	0.246837	0.388079
NCU00988	0.122199	0	0	1.06475
NCU00989	0	0	0	0
NCU00990	0.100303	0.024897	0.167764	0.598203
NCU00992	1.22495	0.908574	2.77437	0.372366
NCU00993	0.199321	0.0847103	0.074373	0.872772
NCU00994	1.01893	0.35208	0.277612	0.529146
NCU00995	561.175	526.3	188.206	253.312
NCU00998	0.696532	0.299562	1.03812	2.8377
NCU00999	21.7757	37.5513	38.2402	15.8544
NCU01000	7.25638	2.31944	2.68458	6.47718
NCU01001	45.0581	16.9419	18.9241	38.0966
NCU01002	26.4656	11.6962	17.6594	46.1069
NCU01003	0	0	0	0
NCU01004	3.92337	7.3926	30.7704	30.8171
NCU01005	0.958432	0.144468	0.336343	0.800033
NCU01006	2.56508	1.33705	1.53398	3.31895
NCU01007	24.3277	10.4572	16.6451	19.9822
NCU01008	16.7838	7.35673	7.64673	13.5046
NCU01009	1.19121	0.888823	0.24842	1.02464
NCU01010	1.21459	0.272267	0.053858	1.76802
NCU01011	0	0	0.176242	90.8628
NCU01012	0.0118197	0	0	0.0191177
NCU01013	2.0611	2.07802	4.3692	1.93802
NCU01014	0	0.0267527	0	0.0204713
NCU01015	1.27476	0.296005	1.37956	1.3385
NCU01016	2.20264	1.1518	2.21548	4.68878
NCU01017	0.332402	0	0.114957	0.577658
NCU01019	1.40551	0.458893	1.36145	1.25752
NCU01021	19.777	8.89767	13.496	20.9636
NCU01022	0.634076	0.166849	0.286268	0.587021
NCU01023	11.4047	4.8953	8.28887	14.1734
NCU01024	8.38618	3.58338	3.97737	16.4809
NCU01025	0	0	0	0.449348
NCU01026	1.16688	0.3858	0.819207	2.06995
NCU01027	0	0.115059	0.084778	0.125114
NCU01032	0.476121	0.52329	1.10728	1.16907
NCU01033	0.0409743	0.00602933	0.059162	0.0862817
NCU01034	0	0.065102	0.156808	0.428252
NCU01036	1.20114	2.21825	4.86737	2.70693
NCU01038	5.26467	4.22062	0.98653	9.61712
NCU01039	1.42155	1.15586	0.583882	1.77364
NCU01041	4.03108	1.93608	1.46258	6.851
NCU01042	0.05421	0.00719333	0.193573	0
NCU01043	0	0	0	0
NCU01044	1.81321	0.90966	1.36488	2.79784
NCU01045	11.1077	8.39406	6.02941	3.14966
NCU01047	1.61759	1.44416	13.7891	3.13579
NCU01048	0.0285833	0	0	0.095017
NCU01049	0	0	0	0
NCU01050	0	0	0	0.130366
NCU01051	0.683297	0.162293	0.0384995	0.778217
NCU01052	0.607185	0.076402	0	0.827734
NCU01053	2.67956	0.576846	1.02665	3.41983
NCU01054	0	0	0	0.025413
NCU01055	1.07808	0.432538	0.598674	1.9907
NCU01056	0.894123	7.35581	4.7313	10.3201
NCU01057	1.32528	0.402016	0.277815	3.44573
NCU01058	0.124889	0.0319537	0	0.0758307
NCU01059	1.57608	0.323869	0.31308	0.378262
NCU01060	7.24798	32.5881	21.5291	28.6074
NCU01061	0.692183	0.693877	0.541557	8.33518
NCU01063	3.82024	33.8884	121.937	19.2932
NCU01064	0.265505	0.221391	0.085569	0.107978
NCU01065	13.2763	5.28933	1.94645	2.40683
NCU01066	1.02599	0.356806	0.528825	2.50776
NCU01067	2.92271	6.52626	8.56995	7.60238
NCU01068	6.98391	136.568	78.5042	29.6582
NCU01069	7.34167	25.1077	70.1586	63.5976
NCU01070	4.9418	27.0237	99.6275	30.9286
NCU01071	0	0	0	0.088854
NCU01072	6.89022	5.0249	3.81277	12.3162
NCU01073	0.358012	0.796003	0.557797	0.69466
NCU01074	0.546638	0.0441397	0.093435	2.63881
NCU01075	0	0	0	0
NCU01076	0	0	0	0
NCU01077	0.893623	2.02289	4.84269	5.46889
NCU01078	1.0553	1.48409	2.61042	3.37876
NCU01079	0	0.300336	0.055509	0
NCU01080	8.96582	110.441	318.753	66.751
NCU01081	0.558115	0.308783	26.2101	4.81393
NCU01082	0.222568	0.0248193	0.17851	0.671353
NCU01083	2.17035	0.313817	0.353498	1.19823
NCU01084	6.96601	2.11796	3.78343	6.19625
NCU01085	0.568114	0.359644	0.668648	0.561629
NCU01086	0.939285	0.323698	0.462415	2.96478
NCU01087	0	0	0	0
NCU01088	0.52101	0.61295	1.46646	10.1856
NCU01089	1.21427	0.476203	0.715851	1.44791
NCU01090	0	0	0	0
NCU01091	0	0	0	0
NCU01092	0.151938	0.370083	0.229372	1.32278
NCU01093	0.0309273	0	0	0
NCU01094	0.106783	0	0	0.0664483
NCU01095	0.455223	0.567288	14.0912	0.402446
NCU01096	0.1479	0.20153	0.329836	0.0937147
NCU01097	8.24105	4.65028	4.87915	3.61633
NCU01098	0.205229	0.0663123	0.141944	0.149117
NCU01099	0.155012	0.127191	0.034255	0.0776873
NCU01100	6.71151	1.74787	6.40055	14.0198
NCU01101	13.6423	5.12124	14.6445	39.9265
NCU01102	16.0439	6.63268	18.7012	12.8227
NCU01103	0.080388	0	0.0469095	0.0363937
NCU01104	0.894896	0.529947	2.03213	1.03311
NCU01105	0.0366583	0.007588	0	0
NCU01106	0.759786	0.563569	0.917983	1.34296
NCU01107	24.819	24.9853	34.8503	60.8381
NCU01108	1.26885	1.06623	1.21546	1.65524
NCU01109	0	0.164986	4.82859	3.56195
NCU01111	0.176418	0.0767357	0	0.0301243
NCU01112	0.633237	0.327949	0.535602	0.437276
NCU01113	0.0422747	0.0295363	0.0231055	0
NCU01114	2.70042	0.762501	0.963805	2.12229
NCU01115	2.26305	1.00197	0.664726	1.51775
NCU01116	1.49554	0.425596	1.12952	2.15319
NCU01118	11.2342	3.19102	3.85456	30.6953
NCU01119	18.6898	3.63702	4.10999	25.6248
NCU01120	0.0263673	0	0	0
NCU01121	9.24248	1.49384	4.29893	6.77544
NCU01122	0.632727	0.107937	0.215775	0.713564
NCU01123	0	0	0	0
NCU01124	1.39698	10.8152	35.0769	25.6649
NCU01127	1.23961	9.22076	13.1873	12.9844
NCU01132	0.0404417	0.0967967	0.045038	0.341189
NCU01134	0	0	0.124093	0
NCU01135	0.290265	0.0429263	0.135816	0.676437
NCU01136	0.397315	0.0500413	0.285597	0.350212
NCU01138	1.20014	0.184086	0.21971	25.6419
NCU01140	1.79236	0.668907	0.451855	1.97025
NCU01141	1.92861	0.682484	1.42632	1.81367
NCU01142	140.942	91.3549	116.43	170.525
NCU01143	2.33206	1.29016	1.85058	2.48831
NCU01144	0.286441	0.152576	0.375088	0.412044
NCU01145	10.1319	3.66741	6.39686	9.85389
NCU01146	53.5992	27.7326	51.7007	86.2743
NCU01147	7.32986	5.07499	4.37302	19.8755
NCU01148	1.6869	0.662127	2.15874	16.1135
NCU01149	2.55273	0.83302	0.365956	4.24173
NCU01150	0.236193	0.178414	0.070995	0.216788
NCU01151	0	0	0	0
NCU01153	0.22602	0	0	0.375911
NCU01154	0.761999	0.211306	0.202157	0.830306
NCU01156	0.0805133	0.0284457	0.0271315	0.0511433
NCU01157	3.72603	2.01962	1.64792	1.36295
NCU01158	0.314233	0.798473	1.53743	1.07585
NCU01159	0.58082	0.139083	0.518732	1.18796
NCU01160	20.244	14.7368	29.7736	35.9203
NCU01161	3.60595	2.97521	5.31276	4.92531
NCU01162	2.05265	0.801845	0.53506	2.16219
NCU01163	14.5158	6.99899	6.02804	9.77231
NCU01164	5.28856	1.82938	3.32639	6.74777
NCU01165	3.8318	8.05022	18.3867	7.03073
NCU01166	11.446	10.5133	14.3225	27.3936
NCU01167	0.214087	0.0864333	0.053308	0.14802
NCU01169	72.6243	49.2303	121.396	80.1967
NCU01170	7.33273	6.1311	41.0875	8.73943
NCU01171	0.619832	0.15097	0.175823	0.519523
NCU01172	1.36177	0.580516	2.10286	2.73304
NCU01173	0	0	0	0
NCU01174	1.63521	0.243732	0.608373	3.12746
NCU01175	29.5196	9.51152	13.9671	21.8571
NCU01176	0.301959	0.208155	4.31735	0.633631
NCU01177	21.2932	10.0606	17.5446	25.3319
NCU01178	4.90247	5.66369	24.7102	5.94463
NCU01179	12.1162	6.7288	16.6763	8.3373
NCU01180	0.439709	0.517981	5.44459	1.2522
NCU01181	73.7152	50.4784	104.162	85.7076
NCU01182	0.231542	0.027107	0.134682	1.15333
NCU01183	38.5453	9.26247	5.3545	30.877
NCU01184	1.06467	0.459008	0.719676	2.28467
NCU01185	0.975061	0.116683	0.03319	0.478104
NCU01186	1.49522	0.69288	1.49316	3.2935
NCU01187	1.52194	1.07028	2.64547	1.12922
NCU01188	5.38681	5.21677	118.215	56.5154
NCU01189	1.85165	0.45426	0.857647	2.59605
NCU01190	7.85172	1.73125	1.88496	21.7938
NCU01191	0.747161	0.192465	0.172474	0.574365
NCU01192	1.625	0.282665	0.231377	1.36578
NCU01193	2.95618	10.8946	21.6269	6.74657
NCU01195	297.558	40.2842	15.8014	91.4567
NCU01196	1.75381	0.918968	1.16434	1.06544
NCU01197	10.5984	5.55891	22.1048	12.5939
NCU01198	1.19166	0.532669	0.226125	1.67134
NCU01199	11.4004	24.4896	20.1016	27.8426
NCU01200	252.437	190.293	634.459	613.926
NCU01201	22.4093	15.1846	16.3698	17.1415
NCU01202	44.0518	31.2834	41.8707	56.707
NCU01203	0.310584	0.0824413	0.276529	0.598547
NCU01204	207.862	91.7039	164.801	260.217
NCU01205	2.48144	0.427117	0.297164	2.36053
NCU01206	0.572653	0.225975	0.216141	0.792718
NCU01207	57.1605	31.3229	43.0497	85.2098
NCU01208	0.572703	0.757845	1.1183	0.481707
NCU01209	0.105014	0	0	0.103546
NCU01210	0.0853853	0	0.0205275	0.130228
NCU01211	2.75784	16.9188	21.4513	6.62867
NCU01212	0	0	0.0035595	1.45954
NCU01213	18.0378	14.5148	25.0634	35.6495
NCU01214	0.155664	0.112267	0.0311855	0.500669
NCU01215	5.49424	1.74387	1.8776	5.17745
NCU01216	4.81383	9.05944	29.1467	11.7801
NCU01218	14.2627	4.78619	9.97547	18.6434
NCU01219	113.727	51.7513	65.8803	198.259
NCU01220	2.27364	2.59623	5.5328	4.27867
NCU01221	1071.1	752.892	1058.51	880.836
NCU01223	0.438355	0.479213	0.465668	0.99579
NCU01224	40.78	26.6628	83.3279	108.503
NCU01225	7.32379	6.24785	29.4161	22.0946
NCU01227	60.6487	33.8214	80.6082	43.6877
NCU01229	4.75436	3.28198	8.52845	5.43066
NCU01230	2.7557	1.09511	3.20241	8.55451
NCU01231	0.202575	0.08062	0	0.392877
NCU01233	19.4542	26.1525	64.9141	52.2467
NCU01234	28.9703	20.7494	30.7205	23.9338
NCU01235	9.83724	6.29223	11.0843	14.432
NCU01236	0.826157	0.666356	6.32683	5.87542
NCU01238	1.09502	0.435532	0.598994	0.914275
NCU01240	77.1793	32.7989	12.5186	40.7679
NCU01241	9.60748	4.93829	7.48149	8.81335
NCU01242	0.528543	0.091985	0.528641	0.671933
NCU01243	4.08044	3.91983	4.22229	5.16227
NCU01245	0.565604	0.107019	1.17861	0.980301
NCU01246	5.26532	1.53304	0.708792	10.9687
NCU01247	1.88945	0.415044	1.08521	7.02936
NCU01248	0.97458	0.0754007	0.332294	7.5421
NCU01249	18.8991	6.61007	22.5055	22.8592
NCU01250	7.32357	4.20458	5.01654	21.0399
NCU01252	0.174844	0.119879	0.623348	0.277067
NCU01253	1.08212	0.233779	0.231915	2.33001
NCU01254	1.69391	1.16741	4.50908	2.4842
NCU01255	4.9483	7.01878	12.4579	9.62931
NCU01256	11.5745	20.6355	27.753	18.1167
NCU01257	2.95191	1.04927	2.29707	0.938111
NCU01258	12.1945	6.5181	17.0973	20.8671
NCU01259	1.05919	0.193379	0.408347	0.559722
NCU01260	0.0587717	0	0.053042	0.029923
NCU01261	0	0	0	0.122317
NCU01262	0.0397027	0	0	0
NCU01266	0.187642	0.0815963	0.500976	0.235225
NCU01267	0.629034	0.580229	1.75384	1.57963
NCU01268	2.70469	1.85105	3.59335	10.477
NCU01269	0.522158	0.610717	0.895226	0.79706
NCU01270	0.412824	0.577111	1.55952	2.64737
NCU01271	13.6533	37.4657	76.0408	15.9113
NCU01272	37.7996	19.313	41.3033	46.6279
NCU01273	3.73986	2.05714	9.3162	6.37323
NCU01274	0.372139	0.0598603	0.276198	0.611124
NCU01275	1.88487	0.279638	1.53765	18.679
NCU01276	13.5541	5.22323	6.26001	9.7241
NCU01277	0.795708	0.727167	2.88139	1.81059
NCU01278	4.17367	2.00464	2.79691	6.35569
NCU01279	2.51041	1.15601	1.97186	3.17125
NCU01281	1.43706	0.617709	0.697796	5.93534
NCU01282	26.7515	21.7536	113.98	212.68
NCU01283	5.09315	1.27604	2.41635	2.01794
NCU01284	2.00067	1.14841	5.23651	2.90253
NCU01285	8.85899	3.31227	4.87948	12.2879
NCU01288	0.193999	0.105167	0.284059	0.4624
NCU01289	1.91788	1.18655	1.07892	1.79768
NCU01290	17.3578	6.85628	10.7963	16.3028
NCU01291	13.3388	3.3635	4.39648	14.1212
NCU01292	2.31866	1.16602	0.943696	4.47356
NCU01294	1.89872	1.46429	16.5545	2.07805
NCU01296	57.6725	38.7865	58.877	77.9985
NCU01297	0.03313	0.0240193	0.073585	0.012483
NCU01298	3.26076	1.04621	1.93266	1.91534
NCU01299	14.9124	7.98323	3.50085	8.20718
NCU01300	14.2813	5.45301	4.96067	10.0679
NCU01301	1.33232	0.296253	0.580274	0.877443
NCU01302	25.3416	18.781	22.4075	20.7733
NCU01303	0.593847	0.436956	0.40984	0.843392
NCU01304	0.329392	0.051175	0.276757	0.156371
NCU01305	3.13992	15.9769	17.6893	7.17149
NCU01306	1.11329	1.96176	1.56839	0.827547
NCU01307	3.11574	0.83536	2.10816	1.5271
NCU01308	0	0.0515247	0.495455	0.373699
NCU01309	1.734	0.275353	0.429898	1.77882
NCU01310	3.46234	2.06729	3.05777	5.19125
NCU01311	0.234568	0.149712	0.141571	0.211338
NCU01312	1.68742	1.21857	1.33169	1.2897
NCU01313	0	0	0.15819	0
NCU01314	0.478166	0.155281	0.165144	1.87256
NCU01315	2.20484	1.90053	2.84957	7.02508
NCU01317	1636.13	1396.79	1671.7	1323.43
NCU01318	10.9622	5.84634	17.654	17.3216
NCU01319	3.78516	2.59432	7.75309	7.45551
NCU01320	26.8567	20.3692	34.9752	16.0968
NCU01321	0.502234	0.096	0.131044	1.22635
NCU01322	0.494703	0	0.375846	0.514905
NCU01323	1.13225	0.189142	0.388688	1.09048
NCU01324	2.32817	2.46464	5.74341	7.99084
NCU01325	0	0	0	0.552659
NCU01326	0.0882303	0.0499427	0.042854	2.97886
NCU01327	0.976055	0.38679	0.957909	2.29197
NCU01328	72.4831	22.3075	28.7421	39.3281
NCU01329	0.298842	0	0.030653	0.249356
NCU01330	2.3374	1.90832	2.25457	3.28277
NCU01331	60.9347	40.1426	34.1995	42.7333
NCU01332	75.0786	54.6821	112.88	95.9339
NCU01333	6.46031	1.43835	1.92454	3.78287
NCU01334	0	0	0.231696	0
NCU01335	1.08049	0.480541	0.306513	1.0703
NCU01336	2.34776	1.43131	1.38071	4.10829
NCU01337	14.2253	5.25016	1.80231	21.344
NCU01338	8.38467	2.13524	1.15604	5.97496
NCU01339	3.85935	0.630301	0.588175	3.36274
NCU01340	8.83649	2.23444	41.3487	63.9924
NCU01341	3.1679	1.58885	3.0876	5.41338
NCU01342	40.3629	20.6925	35.7785	45.2205
NCU01343	13.871	6.8753	20.2507	18.0418
NCU01344	0.870268	0.240967	0.193198	0.694235
NCU01345	2.13461	1.51175	1.11179	2.16057
NCU01346	0	0	0	0.151239
NCU01347	16.9405	4.80665	4.53076	14.7134
NCU01348	93.6387	83.0617	13.7634	31.7054
NCU01349	0.0561363	0.733592	1.32005	0.148406
NCU01350	0	0	0	0
NCU01351	0	0.120855	0.197818	0.248892
NCU01353	25.5251	28.879	52.6339	39.762
NCU01355	0.262582	1.06987	0.813252	2.57032
NCU01356	1.97912	0.544803	0.220487	1.8708
NCU01357	0.777859	0.556434	0.0603785	0.548217
NCU01358	0.986282	0.22661	0.130897	1.10076
NCU01360	85.5489	44.631	68.4986	112.821
NCU01361	0.543282	0.419327	0.649979	0.973424
NCU01362	1.43594	0.573346	2.57974	3.00201
NCU01364	5.70423	1.7115	1.3835	4.40795
NCU01365	0.578307	0.156398	0.178612	0.326097
NCU01366	0.863035	0.408227	1.20925	1.93807
NCU01367	0.877785	0.288883	0.269234	0.312418
NCU01368	40.517	20.3094	64.9177	68.8282
NCU01369	21.2534	18.7196	45.7548	17.6013
NCU01370	0.0601023	0	0	0.163615
NCU01371	4.8272	2.30979	3.53193	3.94496
NCU01373	0	0	0.0431055	0
NCU01374	0.988727	0.121141	0.272238	1.08763
NCU01375	0.191425	0	0	0.773067
NCU01376	0.863123	0.268277	0.264985	6.93275
NCU01377	0.255322	0.032834	0.131833	0.290644
NCU01378	3.05449	0.218765	2.13382	2.70318
NCU01379	0.94925	0.22266	0.424605	0.884069
NCU01380	2.24646	0.421819	0.322885	0.27201
NCU01381	218.272	216.904	243.992	200.956
NCU01382	1.20113	0.781972	0.157676	0.756105
NCU01383	0.284641	0.960013	0.160959	0.248068
NCU01385	0.0878313	0	0	0.0759177
NCU01386	1.76597	3.01367	3.10668	3.23819
NCU01387	1.24018	0.436154	0.331416	1.8532
NCU01388	34.0888	16.7545	31.2835	45.8992
NCU01389	1.69197	0.731878	0.737863	4.61926
NCU01390	7.23487	2.5367	3.95958	15.4556
NCU01391	31.7408	112.611	99.011	41.8865
NCU01392	0	0	0	0
NCU01393	6.57578	3.34159	4.77813	12.7152
NCU01394	0.15623	0.12831	0.499461	0.201862
NCU01395	7.74612	5.3186	21.597	6.11922
NCU01396	0.379631	0	0.240635	0.629709
NCU01397	2.86018	0.495273	0.467859	5.70648
NCU01398	3.27287	0.598117	3.76795	27.7779
NCU01399	12.9469	4.32371	3.43734	33.4441
NCU01400	0.247029	0.0568687	0.154083	0.272308
NCU01401	1.99811	0.593495	1.29136	1.98231
NCU01402	0.053471	0	0.0835985	0.0726753
NCU01403	0.567328	0.212451	0.678209	1.51722
NCU01404	5.02372	1.46819	2.60228	4.77183
NCU01407	0.120465	0.114032	0.065856	0.230364
NCU01408	2.54543	0.718175	3.06601	3.47661
NCU01409	1.09722	0.413129	0.541729	1.58828
NCU01410	3.12469	2.24956	4.24416	6.23152
NCU01411	1.83197	0.796646	1.52514	1.73164
NCU01412	5.00944	2.73395	4.34036	4.29519
NCU01413	0.06091	0.0560167	0.259359	0.246053
NCU01414	4.47887	1.55245	2.07047	2.5393
NCU01415	0	0	0	0
NCU01416	0.22466	0.158045	0.510236	1.02071
NCU01417	4.34862	0.659607	0.283986	7.95207
NCU01418	364.236	262.343	720.771	449.379
NCU01419	11.743	5.28294	18.8401	47.4798
NCU01420	34.6658	28.6816	31.0356	77.4558
NCU01421	0.221369	0.05721	0.346307	0.484226
NCU01422	206.335	401.573	1310.82	582.677
NCU01423	0.594392	0.743431	4.63394	2.86165
NCU01424	161.809	98.5246	409.357	987.938
NCU01425	104.214	81.9796	153.749	138.52
NCU01426	10.6913	6.65618	7.9542	30.31
NCU01427	6.23363	2.23801	26.515	31.9976
NCU01428	47.8502	306.093	148.39	64.8362
NCU01429	18.3802	37.0386	40.0745	17.4844
NCU01430	0.144437	0.088231	0	0.357212
NCU01431	1.0508	0.427533	3.17037	1.09947
NCU01432	9.11923	33.2775	152.612	46.4118
NCU01433	5.31694	1.86297	3.28792	7.01021
NCU01434	0.658526	0.394594	0.255692	0.674131
NCU01435	2.0956	1.52426	3.30542	4.66516
NCU01436	172.472	113.5	185.615	245.216
NCU01438	42.6123	71.208	233.591	39.1453
NCU01439	115.633	102.821	116.413	66.0941
NCU01440	3.77272	1.10818	2.47503	2.54008
NCU01441	25.4422	20.6267	40.6854	25.2702
NCU01442	1.23562	1.41352	1.72852	1.82198
NCU01443	25.4233	13.0787	19.0605	16.5382
NCU01444	18.0182	370.284	987.36	83.2123
NCU01445	1.04567	1.21798	4.54007	2.52332
NCU01446	14.2366	6.45185	6.99529	6.20216
NCU01447	13.2496	6.2199	19.471	15.7605
NCU01448	0.0605057	0.0883317	0.136088	0.111418
NCU01449	15.251	4.55131	4.59499	10.8244
NCU01450	0	0	0	0
NCU01451	8.9824	28.6606	76.2939	18.0237
NCU01452	545.488	402.007	732.891	468.504
NCU01453	12.7313	10.6169	13.2095	19.7116
NCU01454	19.1282	27.2092	35.4632	23.6137
NCU01455	1.23908	0.312067	0.383561	1.17164
NCU01456	2.05927	7.79754	28.2663	6.03506
NCU01457	0.554035	1.58627	3.60029	1.66943
NCU01458	3.12147	3.93867	3.45288	2.65888
NCU01459	3.4265	3.7021	8.06712	3.04764
NCU01460	12.0619	11.3891	24.5687	7.90118
NCU01461	0.19614	0.0967197	0.258333	0.216374
NCU01462	0.038416	0	0	0
NCU01463	0.163426	0.0891813	0.702147	0.508386
NCU01464	17.5155	17.2045	55.5303	30.334
NCU01465	0.683991	0.362881	1.04303	1.57302
NCU01466	0.113361	0.0304507	0.01857	0.167913
NCU01467	160.268	97.962	102.563	197.051
NCU01468	36.3116	27.6798	34.9075	33.2485
NCU01469	6.52011	3.76641	4.74841	7.07357
NCU01470	6.64222	4.05098	12.5305	8.99244
NCU01471	6.89489	2.18335	1.93763	5.61919
NCU01472	0.00765733	0.01684	0	0.056965
NCU01473	11.7863	4.096	10.0326	18.5677
NCU01474	7.94288	3.07568	5.53957	5.78519
NCU01475	0.795209	2.09539	3.01365	1.69987
NCU01476	0.210837	0.636527	0.696476	0.693814
NCU01477	9.59552	31.554	79.6283	41.2829
NCU01478	4.03128	4.48189	16.4728	4.00866
NCU01479	11.054	7.9657	23.5314	19.6458
NCU01480	0.459519	0.132297	0.521874	0.353577
NCU01481	0.987986	1.05901	6.8905	1.36678
NCU01483	27.5532	26.9781	27.4257	17.8708
NCU01484	122.724	72.614	165.132	145.9
NCU01485	4.50294	1.7596	5.65239	9.15085
NCU01486	0.48874	0.15926	0.098829	0.140718
NCU01487	11.3049	2.64338	1.01206	3.76167
NCU01488	1.60491	0.841784	0.691928	2.42671
NCU01489	152.06	76.8855	32.3158	197.228
NCU01490	0.19028	0.230472	0.350834	0.190487
NCU01491	0.624716	0.583522	5.95957	1.84436
NCU01493	4.1471	0.640421	0.48956	5.47151
NCU01494	0.233435	0.18154	0.435426	0.907244
NCU01495	0.046647	0.057457	0.169994	0.056969
NCU01496	0.375516	0.363031	0.335228	0.173448
NCU01498	2.31705	2.65111	12.6245	3.6642
NCU01499	3.94682	15.0797	11.8311	33.7148
NCU01500	4.55609	2.03629	1.87316	6.02231
NCU01501	7.65678	9.71151	18.0624	14.1144
NCU01502	0.920226	1.48951	2.70812	1.19754
NCU01503	2.92295	4.62616	20.2459	10.3225
NCU01504	3.09029	99.6954	162.798	13.3882
NCU01505	0	0.171192	0.531786	0.287882
NCU01506	0.263734	0.287929	0.468352	2.11985
NCU01509	4.1014	23.5321	33.854	23.7549
NCU01510	1.36555	3.34883	4.20348	4.47622
NCU01511	19.9981	5.02953	2.04151	10.9963
NCU01512	10.365	5.32837	6.88963	10.5423
NCU01514	2.33967	1.75442	0.892568	2.41721
NCU01515	3.65604	1.83669	15.3653	4.83842
NCU01516	7.5541	2.32828	9.40977	3.90412
NCU01517	1.59617	0.971421	17.3967	5.12036
NCU01519	1.20565	0.220757	2.66971	0.787156
NCU01520	2.79179	1.91186	1.81748	5.09871
NCU01521	0.631393	0.367809	0.170346	1.61097
NCU01522	0.185874	0.0809527	0.0915855	0.182362
NCU01523	28.9425	52.1935	168.665	43.4871
NCU01524	2.33057	1.06278	1.18301	1.91706
NCU01525	8.97612	4.39591	4.60142	8.15994
NCU01526	0.648978	0.320458	0.6385	0.697898
NCU01527	1.1371	0.392481	0.75513	1.01128
NCU01528	1414.86	1010.3	704.477	888.464
NCU01529	3.70855	2.34848	2.41554	6.8437
NCU01530	0.291378	0	0	0.24432
NCU01531	0.0356743	0	0	0.0177333
NCU01532	0	0	0	0.0275953
NCU01534	4.16325	4.63954	6.75833	3.66914
NCU01535	9.23381	11.684	21.3167	13.6107
NCU01536	0.270599	0	0	0.260238
NCU01539	1.63805	0.716001	2.49988	3.11107
NCU01540	4.09157	1.96502	6.65292	4.86285
NCU01541	7.90226	5.52181	7.26102	9.69658
NCU01542	0.430741	0.0673637	0.459	0.314505
NCU01543	1.24893	0.635721	0.828566	1.08004
NCU01545	256.004	294.571	1123.74	801.541
NCU01546	1050.25	715.271	130.082	880.928
NCU01547	4.87028	1.23589	6.16599	8.64861
NCU01548	119.809	103.26	196.144	162.717
NCU01549	1.51421	0.846343	1.32232	6.69394
NCU01550	51.2842	13.7003	8.97819	33.9727
NCU01551	20.0575	9.33864	8.07764	51.9291
NCU01552	1713.51	1281.04	1447.73	1573.61
NCU01553	0.585028	0.298644	0.511066	0.523195
NCU01554	0.811463	0.367347	0.347401	0.908801
NCU01555	76.0956	125.238	75.5777	103.633
NCU01559	2.2674	9.12992	10.0464	2.55275
NCU01560	2.98582	9.58901	5.34958	2.93202
NCU01561	0	0	0	0
NCU01562	0	0.026253	0	0
NCU01563	2.85268	1.49271	1.97139	3.75675
NCU01564	1.96899	0.888831	2.33677	3.88079
NCU01565	4.36728	1.96448	35.1098	730.575
NCU01566	0	0	0	0.028234
NCU01567	0.483457	0.087953	0.218889	1.89264
NCU01568	0.535378	0.401927	0.613671	0.35632
NCU01569	1.73894	1.21461	5.89235	5.48201
NCU01570	2.24803	1.38976	3.05121	4.22871
NCU01571	17.5251	18.2926	23.8584	24.7668
NCU01572	0.011538	0.0237263	0.020175	0.0600007
NCU01573	0.804064	0.576448	0.325057	1.30747
NCU01575	8.14561	5.3778	11.393	11.9777
NCU01577	12.0786	6.8091	3.08564	19.9963
NCU01579	0.475799	0.222583	0.421235	1.0056
NCU01580	0.259697	0.02984	0.295407	0.597504
NCU01581	0.149329	0.0861227	0.396408	4.18157
NCU01584	0.449644	0.596663	1.55782	2.89208
NCU01585	14.2908	4.74593	6.39442	20.8369
NCU01587	190.914	120.145	262.719	936.424
NCU01589	64.863	14.56	20.1895	43.763
NCU01591	0.0673947	0	0	0.160984
NCU01592	0	0.153079	1.29167	0.0183533
NCU01593	0	0	0	0
NCU01595	0.75594	0.185938	0.236975	0.257741
NCU01596	19.1433	9.51126	20.2412	61.792
NCU01597	0.16747	0.042617	0.0506835	0.157408
NCU01598	0.155811	0.122875	0.162901	0.56823
NCU01599	1.17713	1.95102	4.83724	1.62509
NCU01601	8.35936	3.54532	5.88406	8.03118
NCU01605	18.1167	101.063	40.7514	75.764
NCU01606	135.181	75.5262	123.939	106.35
NCU01607	1.27276	0.496268	0.275778	1.26396
NCU01608	0.420497	0.1017	0	0.742105
NCU01610	0.11921	0	0.185109	0.207136
NCU01611	0.74532	0.178844	1.16811	1.07134
NCU01612	1.28411	0.256373	0.606955	3.77665
NCU01613	3.36838	0.449676	0.099422	1.75861
NCU01614	7.47045	2.20489	5.44852	9.43133
NCU01615	0.37683	0.178095	0.493966	0.857864
NCU01620	0.111009	0.482528	0.18667	0.761451
NCU01623	0.04818	0.0169033	0.0216355	0.119848
NCU01625	0.699417	0.101771	0.901901	1.28315
NCU01629	0.143364	0.850143	3.60827	0.881386
NCU01631	0.0665923	0.0315427	0.397322	0.27737
NCU01632	9.64691	4.60399	3.76023	5.56583
NCU01633	219.525	167.399	266.568	408.757
NCU01634	74.298	64.372	73.3272	65.5233
NCU01635	1008.15	912.466	693.509	987.032
NCU01636	7.40312	2.759	2.45601	13.0553
NCU01637	1.62997	0.577403	1.43017	2.19701
NCU01638	2.04076	0.438621	0.748111	0.786438
NCU01640	4.2603	19.9964	69.4168	2.71555
NCU01642	1.93673	0.533157	0.975483	2.4048
NCU01643	1.71576	1.09232	2.28505	3.82635
NCU01644	0.736147	0.413882	3.69377	1.04782
NCU01645	13.5006	56.0436	602.847	59.0133
NCU01646	5.56511	5.56472	12.3584	14.2189
NCU01647	0.418415	0.879086	0.298567	0.437808
NCU01648	7.24455	5.54742	13.6232	10.0435
NCU01649	10.8346	7.17255	3.14533	8.17391
NCU01650	65.2999	31.6983	44.1136	46.8512
NCU01651	0.0763877	0.049168	0.019051	0.0959127
NCU01652	123.41	50.3488	33.4986	86.6866
NCU01653	3.34245	1.17644	1.34296	3.42514
NCU01654	7.15669	1.8751	6.34604	8.73384
NCU01655	18.7549	8.26759	18.5822	28.8972
NCU01656	2.59439	0.524162	1.09718	4.58955
NCU01657	25.5079	12.5442	20.7452	34.1155
NCU01658	3.70893	1.25145	4.50125	15.8752
NCU01659	1.33079	0.642172	1.30839	1.10257
NCU01660	0.209551	0.236802	0.398889	0.509866
NCU01664	1.04473	0.281919	0.455236	1.86115
NCU01665	1.66722	3.39975	7.28074	2.51171
NCU01666	133.131	104.185	124.685	70.5354
NCU01667	40.4072	32.2847	31.8837	10.4834
NCU01668	4.82695	1.90839	2.20887	3.84811
NCU01669	6.52528	1.08413	2.53059	10.5165
NCU01670	1.36681	0.992788	1.213	2.61836
NCU01672	0.037767	0.047941	0.276831	0.206738
NCU01673	1.09535	4.26907	25.5201	1.6035
NCU01674	79.5772	77.1159	107.59	163.244
NCU01675	0.914064	0.103053	0.203011	0.385453
NCU01678	4.19758	1.13134	0.613417	4.53639
NCU01679	0.406844	0.290314	0.722774	0.529086
NCU01680	125.565	43.7037	90.6343	39.3933
NCU01681	0	0	0	0
NCU01684	0.115634	0.398891	0.056042	0.431183
NCU01686	0.007055	0.114253	0	0.013104
NCU01688	0.083571	0	0	0
NCU01689	20.0343	11.018	31.2725	14.2434
NCU01692	41.1897	14.7725	39.7201	28.2566
NCU01695	1.61216	1.55684	2.23673	3.02986
NCU01696	0.592765	0.246357	0.376563	0.727266
NCU01697	1.0255	1.14083	1.37459	0.218051
NCU01698	53.5153	295.651	867.932	236.573
NCU01699	0.317862	0.388275	1.21874	0.792009
NCU01700	9.76153	5.19268	3.457	8.81806
NCU01701	16.7257	18.7847	41.8656	25.1071
NCU01702	5.35698	2.31958	4.27992	14.6918
NCU01703	4.02614	3.41893	12.091	8.15904
NCU01704	14.7284	6.21763	6.71441	66.0819
NCU01705	1.57543	3.89714	2.18439	5.77545
NCU01706	0	0.601382	1.75094	0.199432
NCU01713	9.4115	5.81914	12.5472	11.5167
NCU01715	0.42128	0.534622	5.36288	0.587612
NCU01717	0	0	0	0.240533
NCU01720	7.31056	19.4497	82.9705	35.0898
NCU01722	0.605172	0.225937	0.91374	0.585874
NCU01724	5.60222	2.05366	2.53321	10.1028
NCU01725	1.26911	0.602204	6.71904	3.25586
NCU01728	0.192246	0.504618	1.39716	0.092672
NCU01729	4.79446	2.12094	3.19377	4.8209
NCU01731	3.8888	5.50443	17.8348	3.45797
NCU01734	0	0	0	0
NCU01735	1.98241	1.25453	0.263089	0.650588
NCU01737	2.33535	0.879078	1.26335	3.17009
NCU01738	3.83029	0.997876	2.22428	4.85786
NCU01739	66.5875	73.3164	144.597	98.9298
NCU01740	123.079	255.259	918.776	414.872
NCU01741	11.7649	12.2745	31.66	27.1835
NCU01742	0.351192	0.087075	0.11021	0.266518
NCU01744	21.7065	5.39189	3.25739	4.31361
NCU01745	6.9404	4.15605	6.70705	12.9671
NCU01746	1.69384	1.14002	2.67522	2.89827
NCU01747	3.60579	3.43219	8.6108	8.03092
NCU01748	6.51168	32.0767	156.534	28.5095
NCU01750	1.72853	0.469555	0.302785	2.06947
NCU01751	2.15218	0.729701	1.13389	3.03105
NCU01752	21.0225	10.3226	43.5457	17.1873
NCU01753	2.39753	0.601909	0.684347	2.30636
NCU01754	763.187	476.662	201.147	370.774
NCU01756	53.1737	20.8136	36.8541	73.7659
NCU01757	0.388821	0.122284	0.157142	0.878116
NCU01758	5.74722	1.56652	6.59241	6.81243
NCU01759	35.8257	14.2773	9.13176	33.9053
NCU01760	0.21274	0.046825	0.0517455	0.150826
NCU01761	13.7796	7.33383	11.7978	14.0177
NCU01762	3.37179	1.18572	1.96596	5.44761
NCU01763	0.897585	0.222132	0.757152	1.80963
NCU01764	4.68694	1.32853	1.66939	2.83612
NCU01765	95.4974	49.6699	47.6565	100.973
NCU01766	20.8209	10.8965	13.5281	27.1
NCU01767	34.718	20.7369	15.9849	62.6843
NCU01768	38.0514	14.9823	10.0898	44.4583
NCU01769	3.3561	1.52768	2.08317	3.57646
NCU01771	0.721586	0.164062	0.35836	0.650722
NCU01772	0.788871	0.309797	0.822611	0.789186
NCU01776	1094.89	769.782	926.382	778.563
NCU01777	0.95293	0.558567	2.26225	0.769791
NCU01779	12.2193	6.75073	10.9328	17.7636
NCU01780	0.147211	0.0163167	0	0.255805
NCU01781	0.807932	0.175351	0.672384	0.879435
NCU01782	1.55103	0.780532	4.91894	3.48716
NCU01783	4.18301	2.93486	2.14269	5.95969
NCU01784	1.06439	0.039022	0.055136	0.793302
NCU01785	6.69405	2.38282	4.18955	7.88607
NCU01786	1.70636	0.559632	0.811649	0.96305
NCU01788	0.883288	0.644124	0.605318	1.11679
NCU01789	0.517077	0.152616	0.575392	0.38915
NCU01790	0.131306	0	0.693279	0.222329
NCU01791	12.9682	49.7638	188.201	39.0197
NCU01792	32.4842	33.4083	299.035	99.5672
NCU01793	8.60326	8.07764	94.2186	20.8706
NCU01794	12.3243	7.48215	36.4373	74.6769
NCU01795	3.98093	2.50415	10.2559	6.65999
NCU01796	0.979261	0.146253	0.171775	0.73822
NCU01797	13.1997	28.0892	46.0819	23.4134
NCU01798	0.216449	0.190592	0.188316	0.752783
NCU01799	0.327487	0	0.155552	0.17545
NCU01800	7.7725	2.07366	4.03158	3.98781
NCU01801	12.935	4.3461	5.93709	13.1897
NCU01802	0.109295	0.0519303	0.382934	0.261278
NCU01803	10.6487	6.41707	9.656	12.4672
NCU01804	15.53	6.98691	7.32708	16.1359
NCU01805	2.33347	0.931088	1.39359	4.14741
NCU01806	2.33769	1.19505	2.47401	2.99077
NCU01807	18.2593	7.68028	10.898	17.5466
NCU01808	400.533	187.746	124.565	103.348
NCU01809	1.80705	0.147925	0.694802	1.08498
NCU01810	2.97081	1.93189	1.02358	1.14541
NCU01811	10.1275	6.41916	3.2411	8.29716
NCU01812	0.374749	0.235351	0.404444	1.25876
NCU01813	11.935	9.49891	8.03111	31.3172
NCU01814	3.27633	7.1271	5.50734	3.72359
NCU01815	6.82005	3.60475	3.57712	28.2501
NCU01816	170.196	53.3353	10.7199	245.486
NCU01817	3.84598	1.28099	7.51889	7.28968
NCU01818	1.95332	5.84379	43.1579	16.5063
NCU01819	0.981624	0.647533	1.32138	5.03435
NCU01820	5.85823	2.14899	5.32055	5.78125
NCU01821	42.0737	13.272	38.5681	68.4786
NCU01822	5.80755	2.62975	10.1272	25.453
NCU01823	0.462856	0.165011	0.367384	0.336955
NCU01824	30.5114	4.95362	7.9683	30.1818
NCU01826	8.25395	4.29499	6.37573	16.7435
NCU01827	1443.73	1279.44	1437.75	1255.63
NCU01828	6.67932	2.56313	2.10527	8.25456
NCU01829	0	0.428321	0	0
NCU01830	0.114978	0.176736	0.702238	0.519098
NCU01831	0.621205	0.200338	0.409029	1.30054
NCU01833	0.552106	0.495947	0.547265	0.415778
NCU01834	0.107313	0.102903	0.292523	0.319741
NCU01835	16.2987	11.5441	33.1536	16.0056
NCU01837	1.1815	0.749656	0.961452	2.72468
NCU01838	51.598	33.3636	46.4727	63.76
NCU01839	4.53733	1.30145	1.28883	8.82268
NCU01840	0.864932	0.23617	0.239629	1.46243
NCU01841	5.23842	3.60603	5.47899	5.99583
NCU01842	0.51467	0.187978	0.044522	0.573587
NCU01843	29.1594	12.391	14.7622	37.1909
NCU01844	0.022321	0.0702747	0.02837	0.0543217
NCU01845	13.327	19.9754	27.5358	16.4157
NCU01846	2.27635	9.42603	12.6292	5.12327
NCU01848	0	0	0	1.60827
NCU01849	0.474464	0.0553353	1.56405	78.4222
NCU01850	3.03132	1.25068	1.82051	3.52075
NCU01851	0.0424883	0	0.836071	0.383602
NCU01852	0.369033	0.21053	0.540347	0.751309
NCU01853	0.065194	0	0.0369985	0.04993
NCU01854	14.6979	58.4757	90.8145	27.9189
NCU01855	15.4213	90.1985	90.2743	10.5333
NCU01856	46.4079	45.4246	51.4235	52.3891
NCU01857	2.31951	1.60352	1.84585	4.26708
NCU01858	0.980996	0.551586	0.351136	1.20064
NCU01859	187.827	132.013	189.058	303.785
NCU01860	0.035153	0	0.158165	0.551854
NCU01861	0.273319	0.347751	0.633166	1.34828
NCU01862	0.114534	0.394049	13.1223	1.40828
NCU01863	0.181638	0	0.0553905	0.122901
NCU01865	0.113085	0.043347	1.94066	1.23908
NCU01866	0.274626	0.265495	0.131484	1.93777
NCU01867	0.103728	0.100826	0	0.105799
NCU01868	2.94748	1.05813	0.651937	5.50853
NCU01869	0.339161	2.62397	1.05591	0.801056
NCU01870	0.5656	0.915633	0.568192	2.51993
NCU01871	35.522	11.8178	3.57877	12.1879
NCU01872	0.000235	0	0	0
NCU01873	2.10734	1.79559	1.06076	11.6334
NCU01874	3.49126	0.864941	0.712223	3.51799
NCU01875	0	0	0	0
NCU01876	0	0	0	0
NCU01877	0	0.0521597	0	0
NCU01878	1.94571	0.91889	1.74111	2.24922
NCU01879	9.09044	4.86643	12.0768	28.2259
NCU01880	0.190763	0.11627	1.19441	2.11495
NCU01881	4.35724	0.628874	9.07085	4.56588
NCU01882	30.8035	36.3684	83.5989	20.3402
NCU01883	6.19273	68.7816	124.438	29.4821
NCU01884	0.117673	0.185335	0.561284	0.270797
NCU01886	21.0054	89.6517	94.5765	25.4096
NCU01888	0.459161	0.235023	0.312038	0.334461
NCU01889	2.19469	1.93169	12.3268	3.72838
NCU01891	8.17811	6.0068	4.4498	7.80041
NCU01893	1.91121	2.02144	1.6426	4.05919
NCU01894	57.7434	24.9394	17.2034	36.7803
NCU01895	1.24677	2.57606	3.2431	3.73978
NCU01896	0.575504	0.539389	1.65805	1.28136
NCU01897	8.35911	10.4141	23.88	24.8254
NCU01898	18.2285	180.841	211.984	396.39
NCU01899	0.680365	1.3452	18.7523	9.44554
NCU01900	0.835594	0.0893757	0	2.82265
NCU01901	0.579542	0.414022	3.59251	1.04214
NCU01902	50.5727	36.77	110.341	51.0166
NCU01903	1.5206	0.723213	2.3033	3.26314
NCU01904	21.1546	3.16059	1.04799	46.0149
NCU01905	5.88193	0.506717	0.335374	22.0783
NCU01906	6.23657	2.60466	2.25934	19.7698
NCU01907	2.78011	8.36295	37.2073	47.2724
NCU01908	1.25428	0.931432	2.18524	1.98106
NCU01910	0.190177	0.262122	0.531438	0.12159
NCU01911	0.597414	4.45496	6.6462	0.645832
NCU01912	6.75008	5.5437	23.886	15.4981
NCU01913	5.10514	4.60513	10.0254	5.94353
NCU01914	33.5444	25.1894	30.2772	91.6709
NCU01916	0.875807	0.377671	0.900492	1.38351
NCU01917	0	0.137696	0	0.111175
NCU01918	21.9315	14.0885	35.1026	31.9564
NCU01919	16.2521	9.44351	49.3353	42.3567
NCU01920	2.05799	0.589196	1.18915	1.56024
NCU01922	23.432	22.3738	25.9458	22.7618
NCU01923	0.303383	0.281691	0.40727	0.447503
NCU01924	7.11588	6.96938	18.43	9.4534
NCU01926	4.75013	1.40476	0.377226	1.15241
NCU01927	2.47292	1.45336	7.86267	15.1083
NCU01928	12.8086	6.90039	7.16244	41.6894
NCU01929	1.33714	0.615894	1.23641	3.61939
NCU01930	15.59	5.35369	8.40456	19.624
NCU01931	0.672347	0.465079	0.280706	2.01864
NCU01932	1.277	0.320179	1.17483	2.42413
NCU01935	1.23724	0.865437	2.83864	1.38849
NCU01936	3.15049	2.06127	3.99221	8.07038
NCU01938	2.26614	1.26545	8.52626	2.55238
NCU01939	18.4973	6.27067	12.6991	12.1278
NCU01940	1.94512	3.05272	10.9913	2.15903
NCU01942	0.70746	0.686678	0.873773	1.48189
NCU01943	0	0	0	0
NCU01944	0.908634	0.414937	0.546489	0.543026
NCU01945	15.1288	7.47987	6.56293	8.98019
NCU01946	2.92263	1.33931	1.92318	3.44229
NCU01947	1.68627	1.4589	3.17905	2.78024
NCU01948	1389.76	1085.28	1396.73	1207.81
NCU01949	818.446	630.282	772.565	754.122
NCU01950	6.19382	3.35431	6.14367	9.63186
NCU01951	0.107901	0.0131607	0.012465	0.0821637
NCU01953	1.861	0.703205	2.02006	1.74547
NCU01954	1.03393	0.942878	1.51719	1.52368
NCU01955	17.2428	12.3099	41.2941	36.1054
NCU01956	6.15071	4.01128	17.0182	23.7282
NCU01957	0.365359	0.495617	0.407695	0.535769
NCU01958	0.351966	0.568195	1.00749	0.29944
NCU01959	0	0	0	0
NCU01960	0	0	0	0
NCU01961	1.06183	0.513126	2.77664	2.66684
NCU01962	134.19	77.0774	143.205	139.832
NCU01963	3.18607	0.953165	0.923802	3.75185
NCU01964	9.90826	5.86886	14.8725	24.4109
NCU01965	17.8296	12.7034	63.4908	16.4141
NCU01966	2470.92	2196.67	2269.2	2364.43
NCU01967	9.40585	2.23314	1.49965	6.64701
NCU01968	1.71404	0.209708	0.101638	1.28759
NCU01969	5.17485	2.16932	3.80296	6.20203
NCU01970	3.27634	1.26243	5.22799	6.51023
NCU01971	0.248156	0.066079	0.108296	0.439165
NCU01972	0.218403	0.130208	1.74219	0.238674
NCU01973	0.166088	0.0625407	0.0508925	0.256758
NCU01974	0.377599	0.487851	3.03948	0.588219
NCU01975	19.1148	5.951	8.45948	40.0159
NCU01976	1.64977	1.10475	0.549971	1.78055
NCU01977	310.117	231.406	121.412	184.034
NCU01978	0.256353	0.131333	0.128288	0.365661
NCU01979	0.118643	0.033087	0.0234365	0.615281
NCU01980	1.3617	1.47175	2.95013	3.31959
NCU01981	163.198	184.855	1389.84	286.028
NCU01982	0.544273	2.4561	7.64095	1.82113
NCU01983	29.4184	19.6393	47.5456	25.9393
NCU01984	0.753792	0.722924	1.9484	1.54872
NCU01985	21.9684	7.31961	18.8209	22.6227
NCU01987	0	0	0	0
NCU01988	0	0	0	0
NCU01989	4.1836	4.08772	2.54049	8.81303
NCU01990	1.96125	4.69092	8.81597	2.29069
NCU01991	3.67679	0.961995	1.5697	4.3348
NCU01992	27.6221	13.7817	23.794	38.8283
NCU01993	5.38995	1.0453	0.953498	2.89259
NCU01994	1.56821	3.26515	2.80025	3.14222
NCU01995	0	0.068356	0	0
NCU01996	1.66729	0.835566	3.11731	2.55906
NCU01997	3.39843	5.49619	6.19706	10.6884
NCU01998	1.50537	0.76851	0.839984	1.3856
NCU01999	0.419414	0.158018	0.285404	0.85601
NCU02000	5.16921	3.58565	8.18091	10.8609
NCU02001	9.36006	2.68546	3.46878	13.1116
NCU02002	1.35638	0.280228	0.596189	0.84187
NCU02003	2408.48	1130.54	1623.45	1736.82
NCU02004	5.51416	2.9803	4.57563	5.91375
NCU02005	8.29378	4.73468	4.52673	10.9922
NCU02006	1.15058	0.593539	0.963332	3.22114
NCU02007	47.5708	28.287	75.4957	287.521
NCU02008	1.03332	1.04943	1.68862	5.2321
NCU02009	3.15628	6.00584	12.8065	5.7829
NCU02010	22.9232	22.8954	21.3998	15.6569
NCU02011	4.36422	1.36501	5.33345	4.66239
NCU02012	1.67027	0.658925	0.814389	1.9388
NCU02013	64.4534	36.9769	40.8903	101.281
NCU02014	1.63169	0.4488	0.251231	1.37082
NCU02015	0.852877	0.67849	1.97076	1.0881
NCU02016	44.6852	26.7372	51.9563	38.7897
NCU02017	4.95176	22.8041	36.3554	16.5621
NCU02018	23.1609	10.8722	8.98517	25.472
NCU02019	3.1115	3.79957	3.125	1.86105
NCU02020	4.02743	3.26763	4.09287	2.28619
NCU02021	0	0	0	0.195805
NCU02022	0.693164	0.151042	0.300121	0.53779
NCU02023	0.0356393	0	0	0
NCU02024	2.70252	0.795783	3.29609	1.59075
NCU02025	2.58035	0.732255	1.13402	3.68419
NCU02026	1.42079	0.560577	1.29424	4.61137
NCU02027	54.4148	26.2623	32.1139	87.3822
NCU02028	13.3297	4.67839	6.21183	23.5234
NCU02029	0.0314113	0	0	0.0347633
NCU02030	0.0458133	0	0.041559	0.074962
NCU02031	6.25129	1.91014	1.43535	7.66773
NCU02032	0	0	0	0.0301367
NCU02033	1.67199	0.839675	4.57113	1.65147
NCU02034	0.022693	0.0278963	0	0.0392947
NCU02035	0.928259	0.286367	0.482677	0.898699
NCU02036	0.507668	0.159371	0.307192	1.38146
NCU02037	0	0	0	0
NCU02038	3.84593	1.40162	1.75772	3.51207
NCU02039	1.63676	1.1443	3.00798	2.65781
NCU02040	0.0709257	0	0	0.0187303
NCU02041	26.1404	23.2318	23.0897	9.04217
NCU02042	4.65733	3.07972	2.18914	6.2121
NCU02043	3.26748	2.89505	4.8639	13.9943
NCU02044	84.3041	34.9392	33.2406	66.7801
NCU02046	1.40051	0.342245	0.129594	0.753522
NCU02048	1.13291	0.496856	0.788539	1.99003
NCU02049	0.176772	0.144929	0.218909	0.183482
NCU02051	0.499342	3.64763	4.48735	5.36749
NCU02052	0.23249	0.043719	0.217129	0.34241
NCU02053	0.245818	0.155162	1.00549	0.196487
NCU02054	0.0749943	0.0828217	0.353426	0.199574
NCU02055	6.88209	3.20182	2.38019	7.41906
NCU02056	3.05371	1.14683	2.01094	3.69429
NCU02057	0.523951	0.730793	2.77172	0.68101
NCU02058	0.0580853	0	0	0.0677783
NCU02059	13.1469	5.87684	7.63138	2.14944
NCU02060	1.14494	1.17834	3.89234	4.28313
NCU02061	2.81833	2.50573	2.44981	1.95295
NCU02062	0.402561	0.141969	0.124798	0.495704
NCU02063	0.922206	0.332927	0.408482	1.02502
NCU02064	16.1398	5.77569	12.4493	14.6698
NCU02065	0.271628	0.09125	0.451257	0.804914
NCU02066	0.644263	0.207816	0.428347	0.187061
NCU02067	0.569743	0.135802	0.515151	1.48413
NCU02068	0.282451	0.0291473	0.0850445	0.229986
NCU02070	0.704055	0.419628	1.67719	0.870705
NCU02071	0.207197	0.088225	6.09334	52.9865
NCU02073	0.619928	0	0.253777	1.21413
NCU02074	13.5752	13.2151	6.66924	23.6126
NCU02075	104.373	74.8618	167.28	61.5567
NCU02076	41.6547	16.9674	11.385	38.7898
NCU02077	0.024142	0	0.0470995	0.043197
NCU02078	1.76302	0.512661	0.944092	2.67472
NCU02079	4.12393	1.9662	3.69404	4.66364
NCU02080	0.782424	0.843042	3.72644	1.47358
NCU02081	0.183761	0.472527	0.718746	0.126164
NCU02082	1.07793	0.350037	0.880059	1.04518
NCU02083	0.390137	0.181873	0.195999	0.351745
NCU02084	14.6411	182.433	929.281	2772.56
NCU02085	0.086204	0.56908	1.88356	5.00686
NCU02086	0.517545	0.589171	1.31855	0.103955
NCU02087	0.106338	0.117524	0.0253035	0.137133
NCU02088	0.393915	0.0980887	0.054732	0.402528
NCU02089	0.477803	0.250077	0.533543	0.608969
NCU02090	10.4671	8.12656	12.425	9.16903
NCU02091	0.397301	0.403896	0.641493	1.02155
NCU02092	0.149765	0.459927	0.584113	0.327618
NCU02094	1.01128	1.09555	0.975311	0.836198
NCU02095	3.96834	1.4634	2.13108	9.21135
NCU02096	0.768503	0.965479	0.313714	0.261889
NCU02097	0.982018	0.512737	1.65464	1.61383
NCU02098	9.01332	19.6762	33.939	35.3674
NCU02099	27.5504	56.646	244.427	90.2434
NCU02100	0.330334	0.496154	1.239	1.47369
NCU02101	0.00700467	0	0.022634	0.120052
NCU02103	4.08611	2.1302	5.6456	4.23103
NCU02104	2.30055	0.656079	2.00783	4.0189
NCU02105	3.25698	0.764203	1.73355	1.5458
NCU02106	0.229086	0.061568	0	0.0713537
NCU02107	1.27552	0.607812	0.607117	1.70691
NCU02108	1.61717	1.73887	3.76773	2.05489
NCU02109	28.9992	19.333	48.8742	78.2265
NCU02110	2.49291	1.71322	2.74112	3.50554
NCU02111	4.64036	4.18569	21.4932	28.197
NCU02112	0.535346	0.159665	0.456498	0.492281
NCU02113	14.9856	12.1499	56.0028	20.4828
NCU02114	2.40097	1.57917	7.58386	2.7469
NCU02115	1.06785	0.200136	0.880035	1.25103
NCU02116	7.06531	1.26179	1.26992	10.9842
NCU02117	27.7234	13.7223	20.9029	45.4441
NCU02118	0.912205	1.36015	3.40741	2.28962
NCU02119	0.350463	0.256829	0.922971	0.632615
NCU02120	0.413243	0.141989	0.469338	0.351814
NCU02121	0.221226	0.549153	0.521687	0.392398
NCU02122	0.747437	3.62271	8.73035	7.38952
NCU02123	0.241994	0.615081	0.353352	0.874321
NCU02124	112.694	74.2565	68.4516	143.213
NCU02125	0.113267	0.0238247	0.091428	0.178595
NCU02126	0.787692	0.173461	0.332642	3.97517
NCU02127	3.58655	0.798489	2.41523	15.5465
NCU02128	1.30068	0.471896	0.648567	4.44503
NCU02129	0	0	0	0
NCU02130	0.528965	0.567841	2.0166	0.997252
NCU02131	1.29108	0.549439	3.1328	1.88082
NCU02132	4.22151	5.92855	17.4762	11.7499
NCU02133	368.403	88.6617	62.9063	316.31
NCU02134	41.09	8.58222	5.28263	44.7541
NCU02136	80.3678	41.0462	55.7141	43.8493
NCU02137	0.613899	2.09399	6.96429	1.94613
NCU02138	15.7311	229.456	98.4885	42.7222
NCU02139	2.00772	1.23082	4.17707	2.62795
NCU02142	0.968335	3.69396	4.63472	4.23989
NCU02143	0	0	0	0
NCU02144	0.063511	0	0.115308	0
NCU02145	0	0.069077	0	0
NCU02146	0.0221573	0	0	0.0208253
NCU02147	0.91604	0.763966	1.66947	1.42176
NCU02148	1.74937	0.483828	3.47383	1.33877
NCU02149	35.6032	22.7122	28.8476	35.5103
NCU02150	0.523213	0.217373	0.139285	0.88864
NCU02151	6.13228	1.28534	0.970636	10.2239
NCU02152	3.13528	4.75589	22.2631	5.9971
NCU02153	1.39939	0.876208	4.34489	4.16339
NCU02155	1.12169	0.660057	0.553666	0.573639
NCU02156	27.6066	16.755	14.6892	44.4898
NCU02157	36.3757	25.061	12.5832	52.7495
NCU02158	1.00868	0.516255	0.868909	1.48859
NCU02159	1.12519	0.237013	1.02524	1.045
NCU02160	13.0595	7.33662	27.6065	9.78985
NCU02161	0.285031	0.062306	0.056317	0.398675
NCU02162	5.38599	2.82959	7.27494	5.14203
NCU02163	0.23696	0.949651	10.7764	3.43533
NCU02164	4.08773	15.3362	128.243	159.871
NCU02165	0.280342	0.102511	0.314833	0.796046
NCU02167	22.3765	14.9292	22.165	35.7614
NCU02168	0.780934	0.360308	0.731146	1.27703
NCU02169	1.22848	0.374283	0.652405	0.657484
NCU02170	0.11982	0.120801	1.07284	0.297618
NCU02171	0.305025	0.156521	0.220177	0.455566
NCU02172	0.401682	0.0640823	0.187335	0.0333173
NCU02173	0.363837	0.097995	0.204723	0.173765
NCU02174	0.752669	0.114422	0.168155	0.0765717
NCU02175	0.955337	17.3414	17.3158	1.86553
NCU02176	1.93978	0.6508	0.960973	1.68964
NCU02177	1.76087	1.07614	4.8744	2.61992
NCU02178	0.0118637	0	0.0290735	0.033067
NCU02179	0.470832	0.750759	1.45745	1.91157
NCU02181	885.479	655.977	978.215	736.449
NCU02182	0.521799	1.85637	3.24315	1.8165
NCU02183	0	0.162918	0.118083	0
NCU02184	6.90457	1.53838	1.38081	1.35409
NCU02187	4.46536	9.79261	28.7777	9.02329
NCU02188	0.160746	0	0.042209	1.21347
NCU02189	0	0	0	0
NCU02190	1.43843	3.62362	0.896822	1.06451
NCU02191	7.42798	43.4579	52.326	33.0953
NCU02192	0.5094	0.731903	0.459191	0.362713
NCU02193	795.859	683.928	823.11	340.938
NCU02194	19.4628	7.42035	4.24171	8.36364
NCU02195	0.0180777	0.0217547	0	0.00449133
NCU02196	1.24756	1.00236	0.546469	1.75368
NCU02197	0.494378	0.838588	0.693332	1.06641
NCU02198	0	0	0.0628875	0.170189
NCU02199	0	0	0	0.160141
NCU02200	5.87391	5.86503	12.6551	18.998
NCU02201	1.22061	1.36935	3.65452	4.04817
NCU02202	16.8639	27.1129	28.4922	48.7525
NCU02203	4.95602	7.95325	7.50221	8.92774
NCU02204	1.74648	0.867979	0.764306	2.08904
NCU02205	0	0	0	0
NCU02206	0	0.068652	0.123047	0.186638
NCU02207	74.2553	26.0138	21.065	91.1152
NCU02208	24.3447	9.79284	18.4059	19.6288
NCU02209	40.1727	9.70093	24.0141	12.3019
NCU02211	0.691409	0.08717	0.373547	0.369957
NCU02212	0.0374623	0.0309603	0.12999	0.079214
NCU02213	0.0819397	0.063231	0.057085	0.233019
NCU02214	0.621319	0.220617	0.7572	0.8085
NCU02215	0.50577	0.339749	0.429126	0.968813
NCU02216	1.57301	0.860826	2.89013	3.34802
NCU02217	3.27069	1.58703	2.51748	3.82592
NCU02218	1.10714	0.247453	0.574257	0.966196
NCU02219	1.01357	2.04433	5.09469	1.42789
NCU02220	1.0323	0.638941	2.6631	2.39157
NCU02221	2.57492	0.359392	0.990741	4.58633
NCU02222	0.380907	0.171644	0.0359945	0.43165
NCU02223	1.31306	0.578486	0.749045	1.71913
NCU02224	8.55289	4.28921	12.3392	15.9203
NCU02225	0.606465	0.187488	1.20605	0.48811
NCU02226	15.5315	9.87213	74.235	12.9187
NCU02227	27.0621	9.61058	9.93039	48.4168
NCU02228	2.49549	0.625737	2.3494	6.25786
NCU02229	12.8752	5.33935	13.7646	16.5936
NCU02230	0.522389	0.073702	0.180961	0.840264
NCU02231	1.79184	0.37734	1.26332	2.36801
NCU02232	0.71133	0.0721783	0.443644	1.59352
NCU02233	5.77902	1.26503	2.38131	12.6023
NCU02234	0.6604	0.196481	0.537138	0.702262
NCU02235	1.3917	0.108671	0.207261	0.842704
NCU02236	0.469948	0.111628	0.267944	0.317117
NCU02237	0.056568	0.0273863	0.15957	0.0313393
NCU02238	0.0184487	0	0.0164665	0.0194627
NCU02239	0.0355727	0	0	0.246682
NCU02240	0.423977	0.118843	0.13222	0.74761
NCU02241	0.0147503	0	0	0.0482913
NCU02242	1.19345	1.37443	5.24949	2.48775
NCU02243	0.0844133	0.0333687	0.267759	0.180519
NCU02244	1.55815	32.5414	14.4554	2.96363
NCU02245	0.241304	0.218774	0.657779	0.148122
NCU02246	0.101756	0	0.097446	0.106282
NCU02247	0.406543	0.0388913	0.060437	0.552377
NCU02248	2.21452	0.576368	0.707732	3.37154
NCU02249	2.04143	0.899462	2.41096	3.58951
NCU02250	1372.23	579.422	473.86	764.569
NCU02251	0.421433	0.114213	0.302629	0.449079
NCU02252	571.162	501.662	358.359	468.245
NCU02253	0.19364	0	0	0.187544
NCU02254	3.93753	1.27649	0.963955	3.80239
NCU02255	4.48548	1.71325	4.96803	7.04652
NCU02256	0.940853	0.667025	1.52588	0.819843
NCU02257	0.564109	3.42557	43.2379	4.59957
NCU02258	0.345847	0.030699	0.371579	0
NCU02259	0.690225	0.189195	0.238298	0.27395
NCU02260	29.0744	20.4368	46.0936	56.8001
NCU02261	16.7834	9.61077	6.51993	10.5295
NCU02262	0.770834	0.0897373	0.236457	1.2939
NCU02263	20.1125	6.61453	114.081	29.7412
NCU02264	11.6433	4.94449	6.79667	20.8988
[truncated: 7,730 more rows]

## Sheet: S2
Differential expression analysis of 0min vs 5min(FDR<0.01, log2FoldChange>1, Up-regulated genes: 978 Down-regulated genes：609)
#ID	0min mean	5min mean	log2FC	regulated	GO_annotation	NR_annotation
gene-NCU00798	0	8.10357	8.35007	up	--	hypothetical protein NCU00798
gene-NCU09627	0.874451	72.9438	6.68379	up	Cellular Component: integral component of membrane (GO:0016021);;	hypothetical protein NCU09627
gene-NCU05131	0.62839	53.9131	6.65584	up	--	uncharacterized protein NCU05131
gene-NCU05351	0.292021	26.6194	6.65181	up	--	hypothetical protein NCU05351
gene-NCU09522	1.34645	79.2944	6.4892	up	Biological Process: fucose metabolic process (GO:0006004);; Molecular Function: transferase activity, transferring glycosyl groups (GO:0016757);;	hypothetical protein NCU09522
gene-NCU09567	0.138056	8.83592	6.26347	up	Biological Process: sulfate assimilation (GO:0000103);; Molecular Function: 3'(2'),5'-bisphosphate nucleotidase activity (GO:0008441);; Molecular Function: phosphoric ester hydrolase activity (GO:0042578);; Biological Process: inositol phosphate dephosphorylation (GO:0046855);;	myo-inositol-1(or 4)-monophosphatase
gene-NCU00247	1.01109	51.9794	6.05229	up	Cellular Component: integral component of membrane (GO:0016021);;	hypothetical protein NCU00247
gene-NCU16729	0.672301	31.028	5.78771	up	--	hypothetical protein NCU16729
gene-NCU01504	3.09029	99.6954	5.71455	up	Molecular Function: nucleic acid binding (GO:0003676);; Biological Process: calcium-mediated signaling (GO:0019722);;	calcineurin binding protein
gene-NCU04554	4.76748	146.741	5.64244	up	Molecular Function: chitinase activity (GO:0004568);; Cellular Component: extracellular region (GO:0005576);; Biological Process: carbohydrate metabolic process (GO:0005975);; Biological Process: chitin catabolic process (GO:0006032);; Molecular Function: chitin binding (GO:0008061);;	endochitinase 1
gene-NCU03501	1.16332	37.5345	5.60228	up	--	von Willebrand factor
gene-NCU09523	0.291991	10.9647	5.53546	up	--	hypothetical protein NCU09523
gene-NCU11216	0.174769	6.0535	5.51664	up	Molecular Function: copper-transporting ATPase activity (GO:0043682);; Molecular Function: metal ion binding (GO:0046872);;	hypothetical protein NCU11216
gene-NCU16445	0.356893	13.8081	5.50084	up	--	uncharacterized protein NCU16445
gene-NCU08187	0	2.16845	5.4977	up	Cellular Component: integral component of membrane (GO:0016021);;	hypothetical protein NCU08187
gene-NCU06315	4.25715	117.914	5.47689	up	Molecular Function: inositol tetrakisphosphate 3-kinase activity (GO:0000824);; Cellular Component: nucleus (GO:0005634);; Cellular Component: cytoplasm (GO:0005737);; Molecular Function: inositol-1,4,5-trisphosphate 3-kinase activity (GO:0008440);; Molecular Function: kinase activity (GO:0016301);; Biological Process: inositol phosphate biosynthetic process (GO:0032958);; Biological Process: pho…	inositol hexaphosphate kinase 3
gene-NCU07840	0.247615	7.94045	5.38931	up	Cellular Component: integral component of membrane (GO:0016021);;	hypothetical protein NCU07840
gene-NCU11118	11.264	282.829	5.36718	up	--	hypothetical protein NCU11118
gene-NCU02945	0.669517	17.0144	5.34347	up	Cellular Component: integral component of membrane (GO:0016021);;	hypothetical protein NCU02945
gene-NCU06824	0.789105	22.1813	5.28582	up	Cellular Component: integral component of membrane (GO:0016021);;	hypothetical protein NCU06824
gene-NCU06130	2.3287	55.0428	5.28346	up	Cellular Component: integral component of membrane (GO:0016021);;	hypothetical protein NCU06130
gene-NCU02363	1.18181	34.8507	5.23154	up	Cellular Component: fungal-type vacuole (GO:0000324);; Cellular Component: plasma membrane (GO:0005886);; Cellular Component: integral component of membrane (GO:0016021);;	RTA1 domain-containing protein
gene-NCU07491	20.4187	462.755	5.21686	up	Cellular Component: plasma membrane (GO:0005886);; Cellular Component: integral component of membrane (GO:0016021);; Biological Process: fungal-type cell wall organization (GO:0031505);; Cellular Component: cell cortex of cell tip (GO:0051285);;	hypothetical protein NCU07491
gene-NCU02244	1.55815	32.5414	5.15775	up	--	C2 domain-containing protein
gene-NCU17044	0.21356	6.52525	5.11566	up	Cellular Component: integral component of membrane (GO:0016021);;	hypothetical protein NCU17044
gene-NCU16901	2.75835	56.7131	5.07528	up	Cellular Component: fungal-type cell wall (GO:0009277);; Biological Process: fungal-type cell wall polysaccharide metabolic process (GO:0071966);;	hypothetical protein NCU16901
gene-NCU01444	18.0182	370.284	5.06575	up	Molecular Function: GTPase activity (GO:0003924);; Molecular Function: GTP binding (GO:0005525);; Biological Process: signal transduction (GO:0007165);; Cellular Component: membrane (GO:0016020);;	hypothetical protein NEUTE1DRAFT_143897 [Neurospora tetrasperma FGSC 2508]
gene-NCU09832	0.31818	7.12556	5.06077	up	--	hypothetical protein NCU09832
gene-NCU01068	6.98391	136.568	5.01174	up	Cellular Component: cytoplasm (GO:0005737);;	BAR domain-containing protein
gene-NCU07284	0.015103	0.583199	4.99688	up	Biological Process: regulation of cell shape (GO:0008360);; Cellular Component: integral component of membrane (GO:0016021);; Cellular Component: cell cortex of cell tip (GO:0051285);;	hypothetical protein NCU07284
gene-NCU03931	4.76982	92.0252	4.95517	up	Molecular Function: RNA polymerase II transcription factor activity, sequence-specific DNA binding (GO:0000981);; Molecular Function: zinc ion binding (GO:0008270);; Cellular Component: host cell nucleus (GO:0042025);;	ADA-5
gene-NCU10809	0.994983	19.0888	4.94602	up	Molecular Function: ATP binding (GO:0005524);;	hypothetical protein NCU10809
gene-NCU00899	0.972177	19.3623	4.94102	up	Cellular Component: integral component of membrane (GO:0016021);;	hypothetical protein NEUTE1DRAFT_132867 [Neurospora tetrasperma FGSC 2508]
gene-NCU02175	0.955337	17.3414	4.86717	up	Molecular Function: phosphatidylinositol phospholipase C activity (GO:0004435);; Biological Process: lipid catabolic process (GO:0016042);; Biological Process: inositol trisphosphate biosynthetic process (GO:0032959);; Biological Process: phosphatidylinositol-mediated signaling (GO:0048015);; Biological Process: release of sequestered calcium ion into cytosol (GO:0051209);;	phosphatidyl inositol-specific phospholipase C
gene-NCU04880	0.115101	3.48117	4.85599	up	--	hypothetical protein NCU04880
gene-NCU07888	9.15145	160.606	4.85509	up	Cellular Component: integral component of membrane (GO:0016021);;	hypothetical protein NCU07888
gene-NCU06704	1.6053	28.4322	4.7257	up	Cellular Component: endoplasmic reticulum membrane (GO:0005789);; Biological Process: protein transport (GO:0015031);; Cellular Component: integral component of membrane (GO:0016021);;	hypothetical protein NCU06704
gene-NCU03978	0.466558	9.69201	4.72268	up	Cellular Component: extracellular space (GO:0005615);;	carboxylesterase
gene-NCU10883	1.33342	21.7469	4.69221	up	Cellular Component: membrane (GO:0016020);;	hypothetical protein [Neurospora crassa]
gene-NCU08229	4.17874	72.1266	4.68584	up	--	hypothetical protein NCU08229
gene-NCU00684	4.01786	60.1251	4.68556	up	Molecular Function: phosphatidylinositol-4,5-bisphosphate 5-phosphatase activity (GO:0004439);; Molecular Function: endonuclease activity (GO:0004519);; Molecular Function: exonuclease activity (GO:0004527);; Cellular Component: integral component of membrane (GO:0016021);; Biological Process: inositol phosphate dephosphorylation (GO:0046855);; Biological Process: phosphatidylinositol dephosphory…	endonuclease/Exonuclease/phosphatase
gene-NCU03699	1.02799	15.4512	4.64131	up	--	zinc finger containing protein
gene-NCU09629	1.19113	19.0944	4.61624	up	--	hypothetical protein NCU09629
gene-NCU10852	4.89979	82.7212	4.60739	up	Molecular Function: beta-N-acetylhexosaminidase activity (GO:0004563);; Biological Process: carbohydrate metabolic process (GO:0005975);; Molecular Function: N-acetyl-beta-D-galactosaminidase activity (GO:0102148);;	exochitinase, variant
gene-NCU09188	0.024615	0.70411	4.60538	up	Cellular Component: integral component of membrane (GO:0016021);;	hypothetical protein NCU09188
gene-NCU09355	4.39268	63.9879	4.60152	up	--	hypothetical protein NCU09355
gene-NCU02138	15.7311	229.456	4.59127	up	Cellular Component: integral component of membrane (GO:0016021);;	hypothetical protein NCU02138
gene-NCU05277	1.96151	34.1796	4.56366	up	--	hypothetical protein NCU05277
gene-NCU02773	0.445895	7.1646	4.51185	up	Cellular Component: cellular_component (GO:0005575);; Cellular Component: intracellular (GO:0005622);; Cellular Component: cell (GO:0005623);; Cellular Component: cytoplasm (GO:0005737);; Cellular Component: intracellular part (GO:0044424);; Cellular Component: cell part (GO:0044464);;	hypothetical protein NCU02773
gene-NCU05149	2.39139	36.8989	4.48681	up	Cellular Component: integral component of membrane (GO:0016021);;	hypothetical protein NCU05149
gene-NCU06316	0.471221	6.8518	4.46243	up	Biological Process: gene silencing by RNA (GO:0031047);; Cellular Component: ARC complex (GO:0033167);;	hypothetical protein NCU06316
gene-NCU09521	0.61971	8.48605	4.44363	up	Cellular Component: nucleolus (GO:0005730);; Biological Process: ribosome biogenesis (GO:0042254);; Molecular Function: unfolded protein binding (GO:0051082);;	ribosome biogenesis protein
gene-NCU05209	0.217528	3.51844	4.44225	up	Cellular Component: fungal-type vacuole (GO:0000324);; Cellular Component: plasma membrane (GO:0005886);; Cellular Component: integral component of membrane (GO:0016021);;	hypothetical protein NCU05209
gene-NCU09004	44.925	597.606	4.41869	up	Biological Process: ribosomal subunit export from nucleus (GO:0000054);; Biological Process: maturation of LSU-rRNA from tricistronic rRNA transcript (SSU-rRNA, 5.8S rRNA, LSU-rRNA) (GO:0000463);; Biological Process: maturation of 5.8S rRNA from tricistronic rRNA transcript (SSU-rRNA, 5.8S rRNA, LSU-rRNA) (GO:0000466);; Molecular Function: translation initiation factor activity (GO:0003743);; Cel…	eukaryotic translation initiation factor 6 [Neurospora tetrasperma FGSC 2508]
gene-NCU04637	2.80576	36.6256	4.41485	up	Cellular Component: mating projection (GO:0005937);; Biological Process: endocytosis (GO:0006897);; Molecular Function: cytoskeletal protein binding (GO:0008092);; Cellular Component: actin cortical patch (GO:0030479);; Cellular Component: medial cortex (GO:0031097);; Cellular Component: mating projection tip (GO:0043332);; Biological Process: actin cortical patch localization (GO:0051666);; Biol…	BAR adaptor protein RVS167
gene-NCU09664	0.122634	2.81539	4.41061	up	Molecular Function: hydrolase activity (GO:0016787);;	acetylxylan esterase
gene-NCU02703	0.285836	4.32053	4.38013	up	Cellular Component: integral component of membrane (GO:0016021);;	hypothetical protein NCU02703
gene-NCU03728	0.274884	3.6637	4.37672	up	Molecular Function: RNA polymerase II transcription factor activity, sequence-specific DNA binding (GO:0000981);; Molecular Function: zinc ion binding (GO:0008270);; Cellular Component: host cell nucleus (GO:0042025);;	hypothetical protein NCU03728
gene-NCU05637	0.295256	5.21961	4.35794	up	--	hypothetical protein NCU05637
gene-NCU09183	1.31772	16.8586	4.35666	up	Cellular Component: cytoplasm (GO:0005737);; Biological Process: tryptophan catabolic process (GO:0006569);; Biological Process: quinolinate biosynthetic process (GO:0019805);; Molecular Function: pyridoxal phosphate binding (GO:0030170);; Molecular Function: kynureninase activity (GO:0030429);; Biological Process: 'de novo' NAD biosynthetic process from tryptophan (GO:0034354);; Biological Proce…	kynureninase
gene-NCU09245	0.33235	4.58991	4.34908	up	Biological Process: lipid metabolic process (GO:0006629);;	hypothetical protein NCU09245
gene-NCU01080	8.96582	110.441	4.3458	up	--	related to LAMINARIPENTAOSE-PRODUCING BETA-1, 3-GLUCANASE [Neurospora crassa]
gene-NCU09502	0.230031	2.87277	4.33934	up	--	hypothetical protein NCU09502
gene-NCU00248	4.13535	53.907	4.33425	up	Cellular Component: integral component of membrane (GO:0016021);;	hypothetical protein NCU00248
gene-NCU08541	8.5539	118.533	4.3337	up	--	hypothetical protein NCU08541
gene-NCU05202	2.28726	29.676	4.31161	up	Biological Process: potassium ion transport (GO:0006813);; Cellular Component: integral component of mitochondrial inner membrane (GO:0031305);; Biological Process: hydrogen ion transmembrane transport (GO:1902600);;	hypothetical protein NCU05202
gene-NCU02591	10.3557	124.136	4.30134	up	Cellular Component: integral component of membrane (GO:0016021);;	glycerol:H+ symporter, variant
gene-NCU11324	5.72092	65.7555	4.29832	up	Molecular Function: phosphatidylinositol binding (GO:0035091);;	PX domain-containing protein, variant 1
gene-NCU04421	2.9841	36.6614	4.2955	up	Molecular Function: calcium ion binding (GO:0005509);; Molecular Function: calcium-dependent phospholipid binding (GO:0005544);; Cellular Component: cytoplasm (GO:0005737);;	annexin XIV
gene-NCU16834	1.45575	18.0163	4.24763	up	--	hypothetical protein NCU16834
gene-NCU08621	50.4754	583.397	4.23721	up	Cellular Component: integral component of membrane (GO:0016021);; Biological Process: vesicle-mediated transport (GO:0016192);;	hypothetical protein NCU08621
gene-NCU09244	0.698122	8.54978	4.22178	up	Biological Process: lipid catabolic process (GO:0016042);; Molecular Function: hydrolase activity (GO:0016787);; Molecular Function: ADP binding (GO:0043531);;	hypothetical protein NCU09244
gene-NCU06116	2.67894	31.2166	4.217	up	Cellular Component: integral component of membrane (GO:0016021);;	hypothetical protein NCU06116
gene-NCU16472	0.943422	13.7063	4.20321	up	--	NACHT domain-containing protein
gene-NCU03889	4.98505	57.8869	4.20002	up	Biological Process: protein transport (GO:0015031);; Cellular Component: integral component of Golgi membrane (GO:0030173);;	hypothetical protein NEUTE1DRAFT_48325 [Neurospora tetrasperma FGSC 2508]
gene-NCU01883	6.19273	68.7816	4.18817	up	Cellular Component: mating projection (GO:0005937);; Biological Process: endocytosis (GO:0006897);; Molecular Function: cytoskeletal protein binding (GO:0008092);; Cellular Component: actin cortical patch (GO:0030479);; Cellular Component: medial cortex (GO:0031097);; Cellular Component: mating projection tip (GO:0043332);; Biological Process: actin cortical patch localization (GO:0051666);; Biol…	SH3 domain signaling protein
gene-NCU04058	1.06254	12.6383	4.17434	up	Molecular Function: transcription factor activity, sequence-specific DNA binding (GO:0003700);;	hypothetical protein NCU04058
gene-NCU03735	6.8541	70.3702	4.14987	up	Cellular Component: integral component of membrane (GO:0016021);;	hypothetical protein NCU03735
gene-NCU09712	0.193773	3.2863	4.14253	up	--	hypothetical protein NCU09712
gene-NCU07952	3.12965	33.6395	4.13596	up	Molecular Function: DNA binding (GO:0003677);; Molecular Function: transcription factor activity, sequence-specific DNA binding (GO:0003700);; Cellular Component: nucleus (GO:0005634);; Biological Process: regulation of transcription, DNA-templated (GO:0006355);;	C2H2 type zinc finger domain-containing protein
gene-NCU04493	6.91537	70.8208	4.12657	up	--	hypothetical protein NCU04493
gene-NCU04148	0.039621	7.84849	4.11578	up	--	hypothetical protein NCU04148
gene-NCU02084	14.6411	182.433	4.11031	up	Molecular Function: agmatinase activity (GO:0008783);; Biological Process: putrescine biosynthetic process from arginine, using agmatinase (GO:0033389);; Molecular Function: metal ion binding (GO:0046872);;	arginase
gene-NCU03950	1.82131	19.4204	4.08745	up	Cellular Component: integral component of membrane (GO:0016021);;	hypothetical protein NCU03950
gene-NCU08641	1.69919	19.3279	4.07231	up	Molecular Function: ATP binding (GO:0005524);;	hypothetical protein NCU08641
gene-NCU05786	2.77101	28.663	4.06992	up	--	hypothetical protein NCU05786
gene-NCU05873	3.05609	30.7665	4.06396	up	Molecular Function: catalytic activity (GO:0003824);; Biological Process: carbohydrate metabolic process (GO:0005975);;	Amy1
gene-NCU10003	0.252233	2.92136	4.05418	up	--	HET domain-containing protein
gene-NCU03698	0.332481	4.46115	4.04418	up	Cellular Component: integral component of membrane (GO:0016021);;	uncharacterized protein NCU03698
gene-NCU05401	0.311815	8.95351	4.03555	up	--	hypothetical protein NCU05401
gene-NCU04774	0.10994	1.56735	4.02352	up	Cellular Component: integral component of membrane (GO:0016021);;	hypothetical protein NCU04774
gene-NCU01898	18.2285	180.841	4.00077	up	--	hypothetical protein NCU01898
gene-NCU09077	1.41578	15.4534	3.96596	up	Cellular Component: nucleolar ribonuclease P complex (GO:0005655);; Biological Process: tRNA processing (GO:0008033);; Biological Process: RNA phosphodiester bond hydrolysis, endonucleolytic (GO:0090502);;	Rpr2 domain-containing protein
gene-NCU06699	8.48666	78.8097	3.94051	up	Molecular Function: cation transmembrane transporter activity (GO:0008324);; Cellular Component: integral component of membrane (GO:0016021);;	cation diffusion facilitator 1
gene-NCU16720	0.0430413	0.655278	3.93443	up	--	hypothetical protein NCU16720
gene-NCU06991	0.992842	9.38162	3.92891	up	Cellular Component: integral component of membrane (GO:0016021);;	hypothetical protein NCU06991
gene-NCU02491	12.1827	112.602	3.92381	up	Cellular Component: integral component of membrane (GO:0016021);;	DNAJ domain-containing protein
gene-NCU03660	8.57596	83.8232	3.92177	up	Cellular Component: lysosome (GO:0005764);; Biological Process: regulation of autophagy (GO:0010506);; Cellular Component: integral component of membrane (GO:0016021);;	FK506 suppressor Sfk1
gene-NCU00694	0.76508	7.99118	3.91742	up	Cellular Component: integral component of membrane (GO:0016021);;	hypothetical protein NCU00694
gene-NCU05230	0.728939	7.83046	3.90852	up	Cellular Component: plasma membrane (GO:0005886);; Cellular Component: integral component of membrane (GO:0016021);; Cellular Component: eisosome (GO:0032126);; Cellular Component: membrane raft (GO:0045121);; Biological Process: eisosome assembly (GO:0070941);; Biological Process: protein localization to plasma membrane (GO:0072659);;	hypothetical protein NCU05230
gene-NCU03602	10.2942	94.8368	3.90683	up	Biological Process: lipid metabolic process (GO:0006629);; Molecular Function: phosphoric diester hydrolase activity (GO:0008081);;	hypothetical protein NCU03602
gene-NCU08186	0.399879	5.65327	3.9002	up	--	hypothetical protein NCU08186
gene-NCU02390	24.6728	230.555	3.89201	up	Cellular Component: integral component of membrane (GO:0016021);;	hypothetical protein NEUTE1DRAFT_86003 [Neurospora tetrasperma FGSC 2508]
gene-NCU01349	0.0561363	0.733592	3.88874	up	--	hypothetical protein NCU01349
gene-NCU03601	0.832662	7.57493	3.88838	up	Cellular Component: plasma membrane (GO:0005886);; Cellular Component: integral component of membrane (GO:0016021);;	integral membrane protein
gene-NCU02975	0.815166	7.40151	3.88298	up	--	hypothetical protein NCU02975
gene-NCU07121	1.19481	10.7883	3.87869	up	Cellular Component: integral component of membrane (GO:0016021);;	modin
gene-NCU02956	8.52443	77.4874	3.86962	up	Molecular Function: aspartic-type endopeptidase activity (GO:0004190);; Cellular Component: extracellular region (GO:0005576);; Biological Process: proteolysis (GO:0006508);; Cellular Component: fungal-type cell wall (GO:0009277);; Cellular Component: integral component of membrane (GO:0016021);; Biological Process: protein catabolic process (GO:0030163);; Biological Process: fungal-type cell wal…	aspartic proteinase
gene-NCU02702	1.16507	10.2186	3.86812	up	Molecular Function: ATP binding (GO:0005524);; Biological Process: D-gluconate catabolic process (GO:0046177);; Molecular Function: gluconokinase activity (GO:0046316);;	glucokinase
gene-NCU05899	9.83103	90.9376	3.84177	up	--	flotillin domain-containing protein
gene-NCU02913	0.337084	3.5912	3.8349	up	Molecular Function: ATP binding (GO:0005524);;	DNA repair protein rad5
gene-NCU06655	8.48359	79.2373	3.82899	up	Cellular Component: integral component of membrane (GO:0016021);;	lipid particle protein
gene-NCU02478	0.709731	6.08407	3.8249	up	Biological Process: fungal-type cell wall biogenesis (GO:0009272);; Cellular Component: fungal-type cell wall (GO:0009277);; Cellular Component: integral component of membrane (GO:0016021);; Molecular Function: alpha-1,3-glucan synthase activity (GO:0047657);; Biological Process: fungal-type cell wall (1->3)-alpha-glucan biosynthetic process (GO:0070600);;	alpha-1,3-glucan synthase Ags2
gene-NCU06660	227.753	1982.12	3.82232	up	Cellular Component: integral component of membrane (GO:0016021);;	plasma membrane proteolipid 3
gene-NCU04497	12.1784	106.424	3.81316	up	Cellular Component: plasma membrane (GO:0005886);; Cellular Component: integral component of membrane (GO:0016021);; Biological Process: fungal-type cell wall organization (GO:0031505);; Cellular Component: cell cortex of cell tip (GO:0051285);;	hypothetical protein NCU04497
gene-NCU03500	38.3703	328.519	3.81136	up	Molecular Function: catalytic activity (GO:0003824);; Biological Process: biosynthetic process (GO:0009058);; Molecular Function: pyridoxal phosphate binding (GO:0030170);;	aminotransferase
gene-NCU05638	2.73997	23.8656	3.81076	up	Molecular Function: protein serine/threonine kinase activity (GO:0004674);; Molecular Function: ATP binding (GO:0005524);;	serine/threonine protein kinase-34
gene-NCU05068	1.60833	13.6293	3.74734	up	Cellular Component: fungal-type vacuole (GO:0000324);; Cellular Component: plasma membrane (GO:0005886);; Cellular Component: integral component of membrane (GO:0016021);;	hypothetical protein NCU05068
gene-NCU09537	4.6674	36.9436	3.74257	up	Molecular Function: GTPase activator activity (GO:0005096);; Biological Process: intracellular signal transduction (GO:0035556);;	rho-GTPase-activating protein 8
gene-NCU03888	23.3034	185.396	3.73794	up	Cellular Component: actin cortical patch (GO:0030479);; Cellular Component: ruffle membrane (GO:0032587);; Molecular Function: phosphatidylinositol binding (GO:0035091);; Molecular Function: actin filament binding (GO:0051015);; Biological Process: actin filament bundle assembly (GO:0051017);; Biological Process: actin cortical patch localization (GO:0051666);; Biological Process: regulation of r…	DUF500 and SH3 domain-containing protein
gene-NCU05152	0.257835	2.67474	3.72772	up	--	hypothetical protein NCU05152
gene-NCU01063	3.82024	33.8884	3.72114	up	--	hypothetical protein NCU01063
gene-NCU04006	1.58822	13.9235	3.71498	up	--	hypothetical protein NCU04006
gene-NCU09527	3.21585	26.4767	3.69948	up	Cellular Component: integral component of membrane (GO:0016021);;	hypothetical protein NCU09527
gene-NCU09617	1.84948	17.2654	3.69303	up	Cellular Component: integral component of membrane (GO:0016021);;	hypothetical protein NCU09617
gene-NCU06987	0.5653	5.27136	3.69001	up	Cellular Component: integral component of membrane (GO:0016021);;	hypothetical protein NCU06987
gene-NCU09568	2.92559	23.9293	3.68655	up	Cellular Component: fungal-type vacuole membrane (GO:0000329);; Cellular Component: extracellular space (GO:0005615);; Biological Process: macroautophagy (GO:0016236);;	hypothetical protein NCU09568
gene-NCU16503	2.17065	18.3841	3.68227	up	--	hypothetical protein NCU16503
gene-NCU06709	0.25252	2.19802	3.66616	up	--	hypothetical protein NCU06709
gene-NCU01911	0.597414	4.45496	3.6327	up	Biological Process: exocytosis (GO:0006887);; Molecular Function: Rab guanyl-nucleotide exchange factor activity (GO:0017112);; Cellular Component: cell tip (GO:0051286);; Cellular Component: Golgi to plasma membrane transport vesicle (GO:0070319);;	GDP/GTP exchange factor Sec2p
gene-NCU00696	3.63116	28.3247	3.63192	up	Cellular Component: ruffle (GO:0001726);; Molecular Function: molecular_function (GO:0003674);; Molecular Function: actin binding (GO:0003779);; Molecular Function: binding (GO:0005488);; Molecular Function: protein binding (GO:0005515);; Molecular Function: phospholipid binding (GO:0005543);; Cellular Component: cellular_component (GO:0005575);; Cellular Component: intracellular (GO:0005622);; C…	SH3 domain-containing protein
gene-NCU03275	0.844154	7.55903	3.60492	up	--	hypothetical protein NCU03275
gene-NCU01124	1.39698	10.8152	3.59765	up	--	uncharacterized protein NCU01124
gene-NCU00697	0.24456	2.2981	3.58782	up	--	hypothetical protein NCU00697
gene-NCU09187	0.605524	5.1838	3.58427	up	Molecular Function: ATP binding (GO:0005524);;	hypothetical protein NCU09187
gene-NCU04506	0.5317	4.17198	3.55156	up	--	hypothetical protein NCU04506
gene-NCU06949	5.28576	37.408	3.5499	up	Molecular Function: serine-type endopeptidase activity (GO:0004252);; Cellular Component: extracellular region (GO:0005576);;	subtilisin-like proteinase Mp1
gene-NCU00558	0.0882403	0.934306	3.53589	up	Molecular Function: transcription regulatory region sequence-specific DNA binding (GO:0000976);; Molecular Function: RNA polymerase II transcription factor activity, sequence-specific DNA binding (GO:0000981);; Cellular Component: nucleus (GO:0005634);; Biological Process: regulation of transcription, DNA-templated (GO:0006355);;	hypothetical protein NCU00558
gene-NCU09181	0.384332	4.13528	3.53406	up	--	hypothetical protein NCU09181
gene-NCU01056	0.894123	7.35581	3.51832	up	Cellular Component: integral component of membrane (GO:0016021);;	hypothetical protein NCU01056
gene-NCU12126	3.26063	22.0932	3.51784	up	Molecular Function: transcriptional activator activity, RNA polymerase II transcription regulatory region sequence-specific binding (GO:0001228);; Biological Process: regulation of transcription from RNA polymerase II promoter (GO:0006357);; Molecular Function: zinc ion binding (GO:0008270);; Cellular Component: host cell nucleus (GO:0042025);;	hypothetical protein NCU12126
gene-NCU00761	0.231928	1.60589	3.51589	up	Cellular Component: extracellular space (GO:0005615);; Molecular Function: hydrolase activity (GO:0016787);;	triacylglycerol lipase, variant
gene-NCU09182	49.027	353.85	3.49874	up	Cellular Component: integral component of membrane (GO:0016021);;	stress responsive A/B barrel domain-containing protein
gene-NCU02950	4.12713	28.5841	3.48993	up	--	hypothetical protein NCU02950
gene-NCU16597	0.724102	4.78028	3.48563	up	--	hypothetical protein NCU16597
gene-NCU01127	1.23961	9.22076	3.48303	up	Molecular Function: carbon-sulfur lyase activity (GO:0016846);;	DUF636 domain-containing protein
gene-NCU00759	2.61117	16.1196	3.47413	up	--	hypothetical protein NCU00759
gene-NCU08683	6.16588	40.5558	3.46677	up	Molecular Function: GTPase activity (GO:0003924);; Molecular Function: GTP binding (GO:0005525);; Biological Process: small GTPase mediated signal transduction (GO:0007264);;	putative RHO2 protein [Sordaria macrospora k-hell]
gene-NCU05010	0.323184	2.48653	3.46105	up	--	hypothetical protein NCU05010
gene-NCU00900	1.17483	7.9562	3.45202	up	Cellular Component: nucleus (GO:0005634);; Cellular Component: cytoplasm (GO:0005737);; Biological Process: protein dephosphorylation (GO:0006470);; Molecular Function: protein phosphatase regulator activity (GO:0019888);; Cellular Component: protein phosphatase 4 complex (GO:0030289);;	hypothetical protein NCU00900
gene-NCU00241	1.70478	11.0753	3.43262	up	Cellular Component: integral component of membrane (GO:0016021);;	hypothetical protein NCU00241
gene-NCU02051	0.499342	3.64763	3.42769	up	Molecular Function: ATP binding (GO:0005524);; Cellular Component: membrane (GO:0016020);; Cellular Component: integral component of membrane (GO:0016021);; Molecular Function: ATPase activity (GO:0016887);; Molecular Function: ATPase activity, coupled to transmembrane movement of substances (GO:0042626);; Biological Process: transmembrane transport (GO:0055085);;	hypothetical protein NCU02051
gene-NCU07675	1.71744	11.1436	3.42355	up	Molecular Function: RNA polymerase II transcription factor activity, sequence-specific DNA binding (GO:0000981);; Molecular Function: zinc ion binding (GO:0008270);; Cellular Component: host cell nucleus (GO:0042025);;	hypothetical protein NCU07675
gene-NCU06114	19.1011	120.53	3.40009	up	--	hypothetical protein NCU06114
gene-NCU04645	3.91296	25.414	3.39646	up	Cellular Component: mitochondrion (GO:0005739);;	DUF124 domain-containing protein
gene-NCU08526	1.92213	12.6997	3.37588	up	--	hypothetical protein NCU08526
gene-NCU09117	3.8276	23.4732	3.37475	up	Molecular Function: hydrolase activity, hydrolyzing O-glycosyl compounds (GO:0004553);; Biological Process: carbohydrate metabolic process (GO:0005975);; Biological Process: cell wall chitin metabolic process (GO:0006037);; Cellular Component: fungal-type cell wall (GO:0009277);; Cellular Component: integral component of membrane (GO:0016021);; Molecular Function: transferase activity, transferri…	extracellular cell wall glucanase Crf1
gene-NCU07063	1.50742	9.97165	3.37405	up	Molecular Function: aspartic-type endopeptidase activity (GO:0004190);; Cellular Component: extracellular region (GO:0005576);; Biological Process: proteolysis (GO:0006508);; Cellular Component: fungal-type cell wall (GO:0009277);; Biological Process: protein catabolic process (GO:0030163);; Biological Process: fungal-type cell wall organization (GO:0031505);;	hypothetical protein NCU07063
gene-NCU07473	0.388733	2.80377	3.36693	up	Biological Process: carbohydrate metabolic process (GO:0005975);; Molecular Function: UDP-glycosyltransferase activity (GO:0008194);; Molecular Function: transferase activity, transferring hexosyl groups (GO:0016758);; Biological Process: lipid glycosylation (GO:0030259);;	glycosyltransferase family 28 domain-containing protein
gene-NCU02814	4.14978	26.3286	3.36204	up	Molecular Function: protein kinase activity (GO:0004672);; Molecular Function: ATP binding (GO:0005524);;	serine/threonine-protein kinase chk2
gene-NCU02819	0.612731	3.86003	3.35449	up	Molecular Function: DNA binding (GO:0003677);; Cellular Component: nucleus (GO:0005634);; Biological Process: regulation of gene expression (GO:0010468);;	high mobility group protein, variant 1
gene-NCU05922	2.02352	12.2878	3.34685	up	--	hypothetical protein NCU05922
gene-NCU01428	47.8502	306.093	3.34361	up	Biological Process: purine nucleobase metabolic process (GO:0006144);; Molecular Function: hydroxyisourate hydrolase activity (GO:0033971);;	hydroxyisourate hydrolase, variant 1
gene-NCU01211	2.75784	16.9188	3.32878	up	--	hypothetical protein NCU01211
gene-NCU00573	19.0257	114.817	3.3166	up	--	hypothetical protein NCU00573
gene-NCU03921	0.07972	0.686292	3.31124	up	Molecular Function: ATP binding (GO:0005524);; Cellular Component: mitochondrion (GO:0005739);; Cellular Component: integral component of membrane (GO:0016021);; Biological Process: mitochondrial respiratory chain complex III assembly (GO:0034551);;	mitochondrial chaperone bcs1
gene-NCU01869	0.339161	2.62397	3.31011	up	--	hypothetical protein NCU01869
gene-NCU10529	1.13204	6.42231	3.30718	up	--	hypothetical protein NCU10529
gene-NCU00478	0.231421	1.49031	3.3012	up	Molecular Function: 3',5'-cyclic-AMP phosphodiesterase activity (GO:0004115);; Biological Process: cAMP-mediated signaling (GO:0019933);; Biological Process: cGMP-mediated signaling (GO:0019934);; Biological Process: cGMP catabolic process (GO:0046069);; Molecular Function: metal ion binding (GO:0046872);; Molecular Function: 3',5'-cyclic-GMP phosphodiesterase activity (GO:0047555);;	aconidiate-2
gene-NCU06419	15.631	92.62	3.29429	up	Biological Process: activation of MAPK activity (GO:0000187);; Molecular Function: protein serine/threonine kinase activity (GO:0004674);; Molecular Function: MAP kinase kinase activity (GO:0004708);; Molecular Function: ATP binding (GO:0005524);; Cellular Component: cytoplasm (GO:0005737);; Biological Process: regulation of mitotic cell cycle (GO:0007346);; Biological Process: signal transductio…	MAP kinase kinase
gene-NCU01855	15.4213	90.1985	3.28998	up	--	uncharacterized protein SMAC_06858 [Sordaria macrospora k-hell]
gene-NCU09123	43.3235	256.981	3.27263	up	Molecular Function: calmodulin-dependent protein kinase activity (GO:0004683);; Molecular Function: calmodulin binding (GO:0005516);; Molecular Function: ATP binding (GO:0005524);; Biological Process: cellular response to oxidative stress (GO:0034599);;	Ca/CaM-dependent kinase-1, variant 1
gene-NCU06756	0.322235	2.00902	3.25268	up	Molecular Function: ubiquitin-protein transferase activity (GO:0004842);; Molecular Function: ligase activity (GO:0016874);;	ubiquitin-protein ligase, variant
gene-NCU02191	7.42798	43.4579	3.24593	up	Molecular Function: glycoprotein-N-acetylgalactosamine 3-beta-galactosyltransferase activity (GO:0016263);; Biological Process: O-glycan processing, core 1 (GO:0016267);;	hypothetical protein NCU02191
gene-NCU04603	3.96586	22.971	3.24101	up	--	hypothetical protein NCU04603
gene-NCU08159	2.49982	15.0288	3.23778	up	--	hypothetical protein NCU08159
gene-NCU08718	1.76151	10.1522	3.23521	up	Cellular Component: integral component of membrane (GO:0016021);;	hypothetical protein NCU08718
gene-NCU04526	12.2619	70.7901	3.23507	up	Molecular Function: lysophospholipase activity (GO:0004622);;	hypothetical protein NCU04526
gene-NCU01698	53.5153	295.651	3.22835	up	--	4F5 family protein
gene-NCU02257	0.564109	3.42557	3.22609	up	Molecular Function: protein tyrosine phosphatase activity (GO:0004725);;	protein-tyrosine phosphatase 2
gene-NCU01605	18.1167	101.063	3.22069	up	Biological Process: cytokinesis (GO:0000910);; Biological Process: regulation of protein phosphorylation (GO:0001932);; Biological Process: positive regulation of protein phosphorylation (GO:0001934);; Molecular Function: molecular_function (GO:0003674);; Cellular Component: cellular_component (GO:0005575);; Cellular Component: intracellular (GO:0005622);; Cellular Component: cell (GO:0005623);; …	protein kinase regulator
gene-NCU00026	3.97964	22.4454	3.21842	up	Cellular Component: integral component of membrane (GO:0016021);;	hypothetical protein NCU00026
gene-NCU05784	0.552468	3.43454	3.20496	up	--	hypothetical protein NCU05784
gene-NCU08699	4.71634	28.2406	3.20301	up	Molecular Function: molecular_function (GO:0003674);; Molecular Function: catalytic activity (GO:0003824);; Cellular Component: cellular_component (GO:0005575);; Cellular Component: intracellular (GO:0005622);; Cellular Component: cell (GO:0005623);; Cellular Component: cytoplasm (GO:0005737);; Cellular Component: mitochondrion (GO:0005739);; Biological Process: biological_process (GO:0008150);; …	bli-4 protein
gene-NCU09663	33.7528	181.176	3.19819	up	Molecular Function: hydrolase activity (GO:0016787);;	Axe2
gene-NCU01509	4.1014	23.5321	3.19726	up	--	hypothetical protein NCU01509
gene-NCU03274	1.39154	9.58481	3.17769	up	Biological Process: negative regulation of transcription from RNA polymerase II promoter (GO:0000122);; Molecular Function: DNA binding (GO:0003677);; Cellular Component: nucleolus (GO:0005730);; Biological Process: rRNA processing (GO:0006364);;	uncharacterized protein NCU03274
gene-NCU06926	6.52841	32.8622	3.17626	up	Cellular Component: integral component of membrane (GO:0016021);;	hypothetical protein NCU06926
gene-NCU09760	2.0356	11.1958	3.17203	up	--	hypothetical protein NCU09760
gene-NCU09262	4.2727	23.8451	3.15806	up	Molecular Function: oxidoreductase activity (GO:0016491);;	hypothetical protein NCU09262
gene-NCU05756	0.380618	2.3702	3.15705	up	Molecular Function: metalloendopeptidase activity (GO:0004222);;	peptidase M4
gene-NCU05931	0.307472	1.77615	3.15579	up	--	hypothetical protein NCU05931
gene-NCU09395	1.4494	7.64135	3.15476	up	--	hypothetical protein NEUTE1DRAFT_102701 [Neurospora tetrasperma FGSC 2508]
gene-NCU01070	4.9418	27.0237	3.15017	up	Molecular Function: aminoacyl-tRNA hydrolase activity (GO:0004045);;	hypothetical protein NEUTE1DRAFT_76678 [Neurospora tetrasperma FGSC 2508]
gene-NCU06729	4.69358	23.6739	3.13509	up	Molecular Function: G-protein coupled receptor binding (GO:0001664);; Molecular Function: GTPase activity (GO:0003924);; Molecular Function: GTP binding (GO:0005525);; Cellular Component: heterotrimeric G-protein complex (GO:0005834);; Biological Process: G-protein coupled receptor signaling pathway (GO:0007186);; Molecular Function: G-protein beta/gamma-subunit complex binding (GO:0031683);;	G protein alpha subunit [Neurospora tetrasperma FGSC 2508]
gene-NCU08606	0.131161	0.868421	3.133	up	Molecular Function: enzyme activator activity (GO:0008047);;	cell cycle inhibitor Nif1, variant
gene-NCU08720	28.6897	141.23	3.13181	up	--	hypothetical protein NCU08720
gene-NCU07158	2.81987	15.1468	3.12875	up	Cellular Component: integral component of membrane (GO:0016021);;	hypothetical protein NCU07158
gene-NCU09615	1.62111	8.91639	3.12494	up	Molecular Function: RNA polymerase II transcription factor activity, sequence-specific DNA binding (GO:0000981);; Molecular Function: zinc ion binding (GO:0008270);; Cellular Component: host cell nucleus (GO:0042025);;	hypothetical protein NCU09615
gene-NCU01640	4.2603	19.9964	3.11529	up	Molecular Function: nucleic acid binding (GO:0003676);;	C2H2 transcription factor
gene-NCU09686	1.31502	6.8236	3.11316	up	Molecular Function: transcription corepressor activity (GO:0003714);;	clock-controlled protein 8
gene-NCU03730	10.9114	53.774	3.1129	up	Molecular Function: transferase activity, transferring pentosyl groups (GO:0016763);; Biological Process: charged-tRNA amino acid modification (GO:0019988);; Molecular Function: tRNA A64-2'-O-ribosylphosphate transferase activity (GO:0043399);;	tRNA '-O-ribosylphosphate transferase
gene-NCU04847	2.72505	13.8827	3.11136	up	Biological Process: regulation of cyclin-dependent protein serine/threonine kinase activity (GO:0000079);; Cellular Component: cyclin-dependent protein kinase holoenzyme complex (GO:0000307);; Cellular Component: nucleus (GO:0005634);; Molecular Function: cyclin-dependent protein serine/threonine kinase regulator activity (GO:0016538);; Molecular Function: protein kinase binding (GO:0019901);;	cyclin
gene-NCU01305	3.13992	15.9769	3.10762	up	Molecular Function: serine-type endopeptidase activity (GO:0004252);; Cellular Component: integral component of membrane (GO:0016021);;	rhomboid family membrane protein
gene-NCU02897	0.260934	1.63868	3.10209	up	--	hypothetical protein NCU02897
gene-NCU16348	0.748886	5.4258	3.10111	up	--	hypothetical protein NCU16348
gene-NCU05881	7.8384	38.0034	3.09222	up	Cellular Component: ruffle membrane (GO:0032587);; Molecular Function: phosphatidylinositol binding (GO:0035091);; Biological Process: regulation of ruffle assembly (GO:1900027);;	DUF500 and UBA/TS-N domain-containing protein
gene-NCU00375	3.48318	18.3208	3.09049	up	--	hypothetical protein NCU00375
gene-NCU07769	7.73711	43.6474	3.08548	up	Cellular Component: integral component of membrane (GO:0016021);;	hypothetical protein NCU07769
gene-NCU03506	1.88262	10.5074	3.08233	up	--	hypothetical protein NEUTE1DRAFT_130811 [Neurospora tetrasperma FGSC 2508]
gene-NCU00733	0.915345	5.518	3.07147	up	--	hypothetical protein NCU00733
gene-NCU01748	6.51168	32.0767	3.06432	up	Molecular Function: protein binding (GO:0005515);;	hypothetical protein NCU01748
gene-NCU09677	1.03814	5.52889	3.06226	up	Cellular Component: integral component of membrane (GO:0016021);;	UPF0187 domain membrane protein
gene-NCU05141	21.1669	103.706	3.06214	up	--	hypothetical protein NCU05141
gene-NCU16323	5.91781	34.0907	3.04946	up	--	hypothetical protein NCU16323
gene-NCU06250	0.5945	3.26121	3.03668	up	Molecular Function: protein binding (GO:0005515);;	F-box/LRR repeat containing protein 2
gene-NCU09240	1.04245	4.90592	3.03562	up	Cellular Component: integral component of membrane (GO:0016021);; Molecular Function: myosin binding (GO:0017022);;	uncharacterized protein NCU09240
gene-NCU06602	3.01787	14.0655	3.03204	up	Cellular Component: integral component of membrane (GO:0016021);;	hypothetical protein NCU06602
gene-NCU06425	4.6274	21.7824	3.01384	up	--	hypothetical protein NCU06425
gene-NCU06252	0.463353	2.29737	3.00945	up	Biological Process: inactivation of MAPK activity (GO:0000188);; Molecular Function: phosphoprotein phosphatase activity (GO:0004721);; Cellular Component: nucleus (GO:0005634);; Cellular Component: cytoplasm (GO:0005737);; Biological Process: protein dephosphorylation (GO:0006470);; Molecular Function: protein tyrosine/threonine phosphatase activity (GO:0008330);; Molecular Function: MAP kinase …	hypothetical protein NCU06252
gene-NCU07280	15.3291	74.6158	2.99641	up	Molecular Function: protein serine/threonine kinase activity (GO:0004674);; Molecular Function: ATP binding (GO:0005524);;	serine/threonine-protein kinase gad8 [Neurospora tetrasperma FGSC 2508]
gene-NCU04297	0.148962	0.792023	2.98556	up	Cellular Component: integral component of membrane (GO:0016021);;	hypothetical protein NCU04297
gene-NCU10063	0.278663	1.69013	2.97745	up	Molecular Function: isomerase activity (GO:0016853);; Molecular Function: carbohydrate derivative binding (GO:0097367);; Biological Process: carbohydrate derivative metabolic process (GO:1901135);;	sugar isomerase
gene-NCU00287	2.26537	10.587	2.96665	up	--	hypothetical protein NCU00287
gene-NCU07253	9.59146	45.6599	2.96294	up	Cellular Component: cell wall (GO:0005618);; Cellular Component: plasma membrane (GO:0005886);; Cellular Component: fungal-type cell wall (GO:0009277);; Cellular Component: anchored component of membrane (GO:0031225);; Biological Process: fungal-type cell wall organization (GO:0031505);; Biological Process: cell wall (1->3)-beta-D-glucan biosynthetic process (GO:0034411);; Molecular Function: 1,3…	1,3-beta-glucanosyltransferase gel1
gene-NCU00430	1.68915	7.92257	2.95602	up	Cellular Component: plasma membrane (GO:0005886);; Molecular Function: sodium:proton antiporter activity (GO:0015385);; Cellular Component: integral component of membrane (GO:0016021);; Biological Process: cellular monovalent inorganic cation homeostasis (GO:0030004);;	Na(+)/H(+) antiporter 2
gene-NCU08557	0.331525	1.98278	2.92158	up	--	hypothetical protein NCU08557
gene-NCU01629	0.143364	0.850143	2.91699	up	Molecular Function: nucleic acid binding (GO:0003676);;	hypothetical protein NCU01629
gene-NCU02017	4.95176	22.8041	2.91262	up	Biological Process: negative regulation of transcription from RNA polymerase II promoter (GO:0000122);; Molecular Function: core promoter sequence-specific DNA binding (GO:0001046);; Molecular Function: chromatin binding (GO:0003682);; Molecular Function: transcription coactivator activity (GO:0003713);; Molecular Function: transcription corepressor activity (GO:0003714);; Cellular Component: Ada…	uncharacterized protein SMAC_05461 [Sordaria macrospora k-hell]
gene-NCU00441	7.97905	35.8341	2.91081	up	--	phosducin
gene-NCU00855	0.786849	4.26062	2.90607	up	--	hypothetical protein NCU00855
gene-NCU02400	6.17962	28.4202	2.90433	up	--	metacaspase-1B
gene-NCU07546	1.10071	5.31254	2.90427	up	Cellular Component: fungal-type vacuole (GO:0000324);; Molecular Function: ATP binding (GO:0005524);; Cellular Component: plasma membrane (GO:0005886);; Molecular Function: xenobiotic-transporting ATPase activity (GO:0008559);; Cellular Component: integral component of membrane (GO:0016021);; Molecular Function: ATPase activity (GO:0016887);; Molecular Function: ATPase activity, coupled to transm…	multidrug resistance protein MDR
gene-NCU01060	7.24798	32.5881	2.89946	up	--	hypothetical protein NCU01060
gene-NCU03654	2.15393	10.177	2.89746	up	Molecular Function: transcription factor activity, sequence-specific DNA binding (GO:0003700);;	hypothetical protein NCU03654
gene-NCU02122	0.747437	3.62271	2.89634	up	Molecular Function: inorganic anion exchanger activity (GO:0005452);; Cellular Component: integral component of membrane (GO:0016021);;	HCO3
gene-NCU03433	0.266493	1.31639	2.89616	up	--	hypothetical protein NCU03433
gene-NCU00744	1.05062	4.45871	2.8873	up	Cellular Component: integral component of membrane (GO:0016021);;	hypothetical protein NCU00744
gene-NCU00182	3.4994	15.5687	2.87063	up	Cellular Component: Golgi apparatus (GO:0005794);; Cellular Component: cytosol (GO:0005829);; Cellular Component: membrane (GO:0016020);; Cellular Component: integral component of membrane (GO:0016021);; Biological Process: retrograde transport, endosome to Golgi (GO:0042147);;	integral membrane protein
gene-NCU00317	0.321758	1.46424	2.86956	up	Molecular Function: calcium-dependent cysteine-type endopeptidase activity (GO:0004198);;	calpain-like protease palB/rim-13, variant
gene-NCU11050	1.45631	7.1294	2.86646	up	Molecular Function: RNA binding (GO:0003723);; Molecular Function: polynucleotide adenylyltransferase activity (GO:0004652);; Cellular Component: nucleus (GO:0005634);; Biological Process: mRNA polyadenylation (GO:0006378);;	DUF455 domain-containing protein
gene-NCU01886	21.0054	89.6517	2.86552	up	Molecular Function: RNA polymerase II transcription factor activity, sequence-specific DNA binding (GO:0000981);; Molecular Function: zinc ion binding (GO:0008270);; Cellular Component: host cell nucleus (GO:0042025);;	hypothetical protein NCU01886
gene-NCU00373	8.21583	35.6717	2.85921	up	--	hypothetical protein NCU00373
gene-NCU03622	0.934067	4.6773	2.85837	up	Molecular Function: molecular_function (GO:0003674);; Molecular Function: binding (GO:0005488);; Molecular Function: protein binding (GO:0005515);; Cellular Component: cellular_component (GO:0005575);; Cellular Component: intracellular (GO:0005622);; Cellular Component: cell (GO:0005623);; Cellular Component: cytoplasm (GO:0005737);; Cellular Component: endoplasmic reticulum (GO:0005783);; Cellul…	UBA/TS-N domain-containing protein
gene-NCU05525	50.4036	212.298	2.85521	up	Cellular Component: Golgi apparatus (GO:0005794);; Biological Process: Golgi organization (GO:0007030);; Biological Process: protein secretion (GO:0009306);;	DUF833 domain-containing protein
gene-NCU04382	1.00706	4.31201	2.84889	up	--	hypothetical protein NCU04382
gene-NCU04410	5.63462	27.2256	2.84518	up	Molecular Function: RNA ligase (ATP) activity (GO:0003972);; Molecular Function: ATP binding (GO:0005524);; Cellular Component: nuclear inner membrane (GO:0005637);; Biological Process: tRNA splicing, via endonucleolytic cleavage and ligation (GO:0006388);; Molecular Function: phosphoric diester hydrolase activity (GO:0008081);; Molecular Function: GTP-dependent polyribonucleotide 5'-hydroxyl-kin…	tRNA ligase
gene-NCU00521	8.24153	37.855	2.83949	up	--	hypothetical protein NCU00521
gene-NCU08626	1.66974	6.9957	2.83408	up	Molecular Function: lyase activity (GO:0016829);;	deoxyribodipyrimidine photolyase [Neurospora crassa]
gene-NCU01982	0.544273	2.4561	2.82665	up	Cellular Component: endoplasmic reticulum membrane (GO:0005789);; Biological Process: protein N-linked glycosylation (GO:0006487);; Cellular Component: integral component of membrane (GO:0016021);; Biological Process: cellular response to oxidative stress (GO:0034599);;	hypothetical protein NCU01982
gene-NCU00289	5.79799	24.3671	2.81477	up	Molecular Function: RNA polymerase II transcription factor activity, sequence-specific DNA binding (GO:0000981);; Molecular Function: DNA binding (GO:0003677);; Cellular Component: nucleus (GO:0005634);; Biological Process: transcription, DNA-templated (GO:0006351);; Molecular Function: zinc ion binding (GO:0008270);; Cellular Component: host cell nucleus (GO:0042025);;	TAH-1, variant
gene-NCU10031	0.604211	3.30781	2.80973	up	Molecular Function: monooxygenase activity (GO:0004497);; Molecular Function: metal ion binding (GO:0046872);;	monooxygenase
gene-NCU00627	26.7061	114.191	2.80428	up	--	hypothetical protein NCU00627
gene-NCU02843	0.327601	1.70029	2.79932	up	--	hypothetical protein NCU02843
gene-NCU01854	14.6979	58.4757	2.79877	up	Cellular Component: ESCRT III complex (GO:0000815);; Cellular Component: multivesicular body (GO:0005771);; Biological Process: protein transport (GO:0015031);; Biological Process: endosome transport via multivesicular body sorting pathway (GO:0032509);; Biological Process: late endosome to vacuole transport (GO:0045324);;	hypothetical protein NEUTE1DRAFT_119120 [Neurospora tetrasperma FGSC 2508]
gene-NCU09156	0.778194	3.85187	2.79716	up	Cellular Component: integral component of membrane (GO:0016021);; Molecular Function: transmembrane transporter activity (GO:0022857);;	uncharacterized protein NCU09156
gene-NCU04874	0.0788253	0.414595	2.78961	up	Cellular Component: mitochondrion (GO:0005739);; Molecular Function: alternative oxidase activity (GO:0009916);; Biological Process: alternative respiration (GO:0010230);; Cellular Component: integral component of membrane (GO:0016021);; Molecular Function: metal ion binding (GO:0046872);; Cellular Component: respiratory chain (GO:0070469);;	alternative oxidase
gene-NCU04555	0.186336	0.925767	2.78551	up	--	hypothetical protein NCU04555
gene-NCU02295	1.66225	7.04481	2.78311	up	Molecular Function: ATP binding (GO:0005524);; Molecular Function: phosphatidylinositol phosphate kinase activity (GO:0016307);;	phosphatidylinositol-4-phosphate 5-kinase its3
gene-NCU01846	2.27635	9.42603	2.78039	up	Cellular Component: integral component of membrane (GO:0016021);;	uncharacterized protein NCU01846
gene-NCU06245	3.28003	13.2598	2.77313	up	Molecular Function: phosphatidylinositol phospholipase C activity (GO:0004435);; Biological Process: lipid catabolic process (GO:0016042);; Biological Process: intracellular signal transduction (GO:0035556);;	phospholipase C
gene-NCU05664	2.66796	10.8457	2.77137	up	--	hypothetical protein NCU05664
gene-NCU16785	3.84761	14.7871	2.77083	up	--	hypothetical protein NCU16785
gene-NCU05316	0.139856	0.641633	2.76392	up	Molecular Function: catalytic activity (GO:0003824);; Biological Process: nucleoside metabolic process (GO:0009116);;	pfs domain-containing protein
gene-NCU02802	0.863458	3.86762	2.75804	up	Cellular Component: integral component of membrane (GO:0016021);;	mitochondrial ornithine carrier protein
gene-NCU02700	1.12451	5.49393	2.75735	up	--	hypothetical protein NCU02700
gene-NCU05829	3.8323	16.4061	2.75464	up	Cellular Component: integral component of membrane (GO:0016021);;	hypothetical protein NCU05829
gene-NCU07739	6.01291	27.0248	2.74905	up	Cellular Component: integral component of membrane (GO:0016021);;	YTP1
gene-NCU10806	1.86759	8.08443	2.74849	up	Cellular Component: chromosome, telomeric region (GO:0000781);; Cellular Component: nuclear chromatin (GO:0000790);; Molecular Function: histone acetyltransferase activity (GO:0004402);; Biological Process: chromatin silencing at telomere (GO:0006348);; Cellular Component: SAS acetyltransferase complex (GO:0033255);;	hypothetical protein NCU10806
gene-NCU03270	1.08316	5.57135	2.74319	up	--	hypothetical protein NCU03270
gene-NCU07379	7.97991	34.1763	2.73851	up	--	bZIP-type transcription factor, variant
gene-NCU02877	0.541271	2.24298	2.72983	up	--	hypothetical protein NCU02877
gene-NCU05649	1.11729	5.27788	2.72947	up	Cellular Component: fungal-type vacuole (GO:0000324);; Cellular Component: plasma membrane (GO:0005886);; Cellular Component: integral component of membrane (GO:0016021);;	RTA1 domain-containing protein
gene-NCU05183	0.588426	2.87184	2.72619	up	Cellular Component: fungal-type cell wall (GO:0009277);; Biological Process: fungal-type cell wall polysaccharide metabolic process (GO:0071966);;	hypothetical protein NCU05183
gene-NCU01791	12.9682	49.7638	2.72589	up	Biological Process: vacuolar transport (GO:0007034);;	hypothetical protein NEUTE1DRAFT_83919 [Neurospora tetrasperma FGSC 2508]
gene-NCU06989	15.7521	63.8057	2.7137	up	Cellular Component: plasma membrane (GO:0005886);; Biological Process: cell division (GO:0051301);;	hypothetical protein NCU06989
gene-NCU09263	92.5142	359.138	2.71067	up	--	anchored cell wall protein 4
gene-NCU01645	13.5006	56.0436	2.70885	up	Molecular Function: protein binding (GO:0005515);; Cellular Component: cellular_component (GO:0005575);; Cellular Component: intracellular (GO:0005622);; Cellular Component: cell (GO:0005623);; Cellular Component: nucleus (GO:0005634);; Cellular Component: cytoplasm (GO:0005737);; Cellular Component: mitochondrion (GO:0005739);; Cellular Component: organelle (GO:0043226);; Cellular Component: mem…	hypothetical protein NCU01645
gene-NCU01559	2.2674	9.12992	2.70855	up	--	hypothetical protein NEUTE1DRAFT_122926 [Neurospora tetrasperma FGSC 2508]
gene-NCU05900	13.3145	53.0151	2.69833	up	--	hypothetical protein NCU05900
gene-NCU07521	1.35427	5.66457	2.69342	up	Molecular Function: protein binding (GO:0005515);;	F-box/WD-40 domain-containing protein 2
gene-NCU04950	15.2239	65.3876	2.69188	up	--	hypothetical protein NCU04950
gene-NCU07393	0.682952	3.2425	2.68757	up	Cellular Component: nucleolus (GO:0005730);; Biological Process: maturation of SSU-rRNA (GO:0030490);; Cellular Component: Noc4p-Nop14p complex (GO:0030692);; Cellular Component: small-subunit processome (GO:0032040);;	rRNA maturation protein
gene-NCU02618	9.39039	35.5298	2.67676	up	Cellular Component: peroxisomal membrane (GO:0005778);; Cellular Component: integral component of membrane (GO:0016021);; Biological Process: protein import into peroxisome matrix, docking (GO:0016560);; Cellular Component: peroxisomal importomer complex (GO:1990429);;	peroxisomal membrane protein
gene-NCU08957	3.13878	13.9752	2.67669	up	--	hypothetical protein NCU08957
gene-NCU09079	5.34971	21.9688	2.67462	up	Cellular Component: cytoplasm (GO:0005737);; Molecular Function: oxidoreductase activity (GO:0016491);;	meiotically up-regulated 72 protein
gene-NCU16528	0.116858	0.604328	2.67444	up	--	uncharacterized protein NCU09968
gene-NCU01456	2.05927	7.79754	2.67441	up	Cellular Component: endosome (GO:0005768);; Cellular Component: Golgi apparatus (GO:0005794);; Cellular Component: trans-Golgi network (GO:0005802);; Molecular Function: antiporter activity (GO:0015297);; Cellular Component: integral component of membrane (GO:0016021);; Molecular Function: transmembrane transporter activity (GO:0022857);;	DUF250 domain membrane protein, variant
gene-NCU02164	4.08773	15.3362	2.67432	up	Cellular Component: integral component of membrane (GO:0016021);;	hypothetical protein NCU02164
gene-NCU00896	3.76182	14.8059	2.6738	up	Cellular Component: endoplasmic reticulum (GO:0005783);; Cellular Component: integral component of membrane (GO:0016021);; Molecular Function: phosphatidylinositol-4-phosphate phosphatase activity (GO:0043812);; Biological Process: phosphatidylinositol dephosphorylation (GO:0046856);;	hypothetical protein NEUTE1DRAFT_71397 [Neurospora tetrasperma FGSC 2508]
gene-NCU07584	1.65291	6.24908	2.66795	up	Molecular Function: DNA binding (GO:0003677);; Biological Process: DNA repair (GO:0006281);; Molecular Function: metal ion binding (GO:0046872);;	vacuolar segregation protein pep7
gene-NCU09616	3.66127	15.3997	2.66257	up	Molecular Function: transcription cofactor activity (GO:0003712);; Biological Process: regulation of transcription from RNA polymerase II promoter (GO:0006357);; Cellular Component: mediator complex (GO:0016592);;	hypothetical protein NCU09616
gene-NCU03659	1.88326	7.16981	2.65825	up	Molecular Function: ATP binding (GO:0005524);; Molecular Function: RNA polymerase II carboxy-terminal domain kinase activity (GO:0008353);; Cellular Component: TFIIK complex (GO:0070985);;	serine/threonine-protein kinase
gene-NCU01499	3.94682	15.0797	2.65483	up	--	hypothetical protein NCU01499
gene-NCU04193	38.8176	142.506	2.64942	up	Cellular Component: membrane (GO:0016020);; Cellular Component: integral component of membrane (GO:0016021);;	hypothetical protein NCU04193
gene-NCU00295	3.16881	13.812	2.64823	up	Cellular Component: cytoplasm (GO:0005737);; Biological Process: cellular response to oxidative stress (GO:0034599);;	hypothetical protein NCU00295
gene-NCU09904	0.257714	1.27506	2.64777	up	Molecular Function: hydrolase activity, hydrolyzing O-glycosyl compounds (GO:0004553);; Biological Process: carbohydrate metabolic process (GO:0005975);; Cellular Component: integral component of membrane (GO:0016021);;	glucan 1,3-beta-glucosidase
gene-NCU03141	8.25376	31.1783	2.64059	up	Molecular Function: lysophospholipase activity (GO:0004622);; Biological Process: phospholipid catabolic process (GO:0009395);;	lysophospholipase
gene-NCU07741	3.72315	13.5377	2.63311	up	Cellular Component: endoplasmic reticulum (GO:0005783);; Cellular Component: endomembrane system (GO:0012505);; Cellular Component: integral component of membrane (GO:0016021);; Molecular Function: transferase activity, transferring acyl groups (GO:0016746);; Biological Process: phosphatidylinositol acyl-chain remodeling (GO:0036149);;	1-acyl-sn-glycerol-3-phosphate acyltransferase 2
gene-NCU06420	48.8426	175.05	2.63125	up	--	hypothetical protein NCU06420
gene-NCU07911	2.01097	7.667	2.62505	up	Cellular Component: cellular_component (GO:0005575);; Cellular Component: intracellular (GO:0005622);; Cellular Component: cell (GO:0005623);; Cellular Component: nucleus (GO:0005634);; Cellular Component: cytoplasm (GO:0005737);; Cellular Component: mitochondrion (GO:0005739);; Cellular Component: mitochondrial envelope (GO:0005740);; Cellular Component: mitochondrial outer membrane (GO:0005741)…	mitochondrial outer membrane protein iml-2
gene-NCU06970	11.6463	44.4451	2.62239	up	Molecular Function: magnesium ion binding (GO:0000287);; Cellular Component: ribose phosphate diphosphokinase complex (GO:0002189);; Molecular Function: ribose phosphate diphosphokinase activity (GO:0004749);; Cellular Component: cytoplasm (GO:0005737);; Biological Process: 5-phosphoribose 1-diphosphate biosynthetic process (GO:0006015);; Biological Process: purine nucleotide biosynthetic process…	ribose-phosphate pyrophosphokinase II
gene-NCU01432	9.11923	33.2775	2.621	up	Cellular Component: integral component of membrane (GO:0016021);;	hypothetical protein NCU01432
gene-NCU00835	0.869294	3.43428	2.6067	up	Cellular Component: integral component of membrane (GO:0016021);;	hypothetical protein NCU00835
gene-NCU17019	9.85656	36.9179	2.60608	up	--	hypothetical protein NCU17019
gene-NCU04638	0.297953	1.15728	2.60429	up	--	hypothetical protein NCU04638
gene-NCU01193	2.95618	10.8946	2.59262	up	Molecular Function: oxidoreductase activity, acting on CH-OH group of donors (GO:0016614);; Molecular Function: flavin adenine dinucleotide binding (GO:0050660);;	hypothetical protein NCU01193
gene-NCU05798	0.194242	0.792396	2.59127	up	Cellular Component: integral component of membrane (GO:0016021);;	hypothetical protein NCU05798
gene-NCU02504	7.24981	26.7191	2.58288	up	Cellular Component: mitochondrion (GO:0005739);; Cellular Component: integral component of membrane (GO:0016021);; Biological Process: mitochondrial respiratory chain complex IV assembly (GO:0033617);;	DUF1640 domain-containing protein
gene-NCU05878	2.03447	6.91969	2.58141	up	Molecular Function: acetylglucosaminyltransferase activity (GO:0008375);; Cellular Component: membrane (GO:0016020);;	hypothetical protein NCU05878
gene-NCU05667	179.221	623.259	2.57829	up	Cellular Component: cellular_component (GO:0005575);; Cellular Component: cell (GO:0005623);; Cellular Component: plasma membrane (GO:0005886);; Cellular Component: external side of plasma membrane (GO:0009897);; Cellular Component: cell surface (GO:0009986);; Cellular Component: membrane (GO:0016020);; Cellular Component: intrinsic component of membrane (GO:0031224);; Cellular Component: anchore…	anchored cell wall protein 3
gene-NCU00929	0.320069	1.21766	2.56858	up	Cellular Component: integral component of membrane (GO:0016021);;	hypothetical protein NCU00929
gene-NCU07585	18.8682	65.3066	2.56388	up	Molecular Function: ferrochelatase activity (GO:0004325);; Biological Process: siroheme biosynthetic process (GO:0019354);; Molecular Function: precorrin-2 dehydrogenase activity (GO:0043115);;	siroheme synthase
gene-NCU01673	1.09535	4.26907	2.5567	up	Biological Process: regulation of translational fidelity (GO:0006450);;	hypothetical protein NCU01673
gene-NCU05755	1.41493	5.79147	2.55221	up	--	hypothetical protein NCU05755
gene-NCU00812	3.9028	14.1566	2.54975	up	Cellular Component: nuclear exosome (RNase complex) (GO:0000176);; Cellular Component: cytoplasmic exosome (RNase complex) (GO:0000177);; Molecular Function: exonuclease activity (GO:0004527);; Cellular Component: nucleolus (GO:0005730);; Biological Process: rRNA catabolic process (GO:0016075);; Biological Process: nuclear-transcribed mRNA catabolic process, exonucleolytic, 3'-5' (GO:0034427);; B…	uncharacterized protein SMAC_01493 [Sordaria macrospora k-hell]
gene-NCU04542	16.8139	61.2788	2.54805	up	--	hypothetical protein NCU04542
gene-NCU07695	1.61568	10.5368	2.54591	up	Cellular Component: integral component of membrane (GO:0016021);;	hypothetical protein NCU07695
gene-NCU02362	1.34554	4.56518	2.54419	up	--	hypothetical protein NCU02362
gene-NCU01069	7.34167	25.1077	2.5348	up	Cellular Component: mating projection (GO:0005937);; Biological Process: endocytosis (GO:0006897);; Biological Process: actin filament organization (GO:0007015);; Biological Process: small GTPase mediated signal transduction (GO:0007264);; Molecular Function: cytoskeletal protein binding (GO:0008092);; Cellular Component: actin cortical patch (GO:0030479);; Cellular Component: medial cortex (GO:0…	amphiphysin-like lipid raft protein
gene-NCU07545	0.720134	2.8087	2.53426	up	Cellular Component: integral component of endoplasmic reticulum membrane (GO:0030176);; Biological Process: regulation of store-operated calcium entry (GO:2001256);;	DUF1183 domain-containing protein
gene-NCU04514	0.499929	1.74133	2.52898	up	Molecular Function: GTPase activator activity (GO:0005096);; Biological Process: intracellular protein transport (GO:0006886);; Molecular Function: Rab GTPase binding (GO:0017137);; Biological Process: activation of GTPase activity (GO:0090630);;	GTPase-activating protein gyp3
gene-NCU06273	0.566462	1.88849	2.5215	up	--	hypothetical protein NCU06273
gene-NCU03507	2.1072	8.46763	2.52133	up	--	hypothetical protein NCU03507
gene-NCU09085	1.25328	4.79686	2.51452	up	Biological Process: regulation of cyclin-dependent protein serine/threonine kinase activity (GO:0000079);; Cellular Component: cyclin-dependent protein kinase holoenzyme complex (GO:0000307);; Cellular Component: nucleus (GO:0005634);; Molecular Function: cyclin-dependent protein serine/threonine kinase regulator activity (GO:0016538);; Molecular Function: protein kinase binding (GO:0019901);;	cyclin
gene-NCU02142	0.968335	3.69396	2.50866	up	Molecular Function: RNA polymerase II transcription factor activity, sequence-specific DNA binding (GO:0000981);; Molecular Function: zinc ion binding (GO:0008270);; Cellular Component: host cell nucleus (GO:0042025);;	hypothetical protein NEUTE1DRAFT_89140 [Neurospora tetrasperma FGSC 2508]
gene-NCU05641	2.05098	7.47671	2.50588	up	--	hypothetical protein NCU05641
gene-NCU05721	0.480875	1.7205	2.4985	up	Cellular Component: cytoplasm (GO:0005737);; Cellular Component: cytosol (GO:0005829);; Biological Process: protein transport (GO:0015031);; Molecular Function: protein binding, bridging (GO:0030674);; Molecular Function: ubiquitin protein ligase binding (GO:0031625);; Biological Process: ubiquitin-dependent endocytosis (GO:0070086);;	arrestin domain-containing protein
gene-NCU09112	0.2664	1.031	2.47384	up	Molecular Function: transcription cofactor activity (GO:0003712);; Biological Process: regulation of transcription from RNA polymerase II promoter (GO:0006357);; Cellular Component: mediator complex (GO:0016592);;	hypothetical protein NCU09112
gene-NCU06834	6.23461	21.1846	2.47262	up	Molecular Function: metalloendopeptidase activity (GO:0004222);; Cellular Component: integral component of membrane (GO:0016021);;	ADAM protease ADM-B
gene-NCU00984	1.3773	4.90695	2.47262	up	--	von Willebrand domain-containing protein
gene-NCU06223	0.653503	2.24861	2.46853	up	--	hypothetical protein NCU06223
gene-NCU16817	2.09069	7.06746	2.46713	up	--	hypothetical protein NCU16817
gene-NCU09005	1.95211	6.51041	2.46267	up	--	uncharacterized protein NCU09005
gene-NCU02883	1.01101	3.58276	2.46178	up	--	hypothetical protein NCU02883
gene-NCU07074	0.277626	1.1159	2.4593	up	--	hypothetical protein NCU07074
gene-NCU08744	16.3329	54.0779	2.45706	up	Molecular Function: transcription factor activity, sequence-specific DNA binding (GO:0003700);;	hypothetical protein NCU08744
gene-NCU07891	1.12645	4.07901	2.45568	up	Molecular Function: DNA-(apurinic or apyrimidinic site) lyase activity (GO:0003906);; Molecular Function: phosphodiesterase I activity (GO:0004528);; Cellular Component: nucleus (GO:0005634);; Biological Process: base-excision repair (GO:0006284);; Molecular Function: double-stranded DNA 3'-5' exodeoxyribonuclease activity (GO:0008311);;	hypothetical protein NCU07891
gene-NCU03878	0.594694	2.20537	2.45546	up	Biological Process: negative regulation of transcription from RNA polymerase II promoter (GO:0000122);; Cellular Component: nuclear chromatin (GO:0000790);; Molecular Function: RNA polymerase II transcription factor activity, sequence-specific DNA binding (GO:0000981);; Biological Process: transcription, DNA-templated (GO:0006351);; Molecular Function: zinc ion binding (GO:0008270);; Molecular Fu…	hypothetical protein NCU03878
gene-NCU02558	0.176151	0.645567	2.45377	up	Molecular Function: transcription regulatory region sequence-specific DNA binding (GO:0000976);; Molecular Function: RNA polymerase II regulatory region sequence-specific DNA binding (GO:0000977);; Molecular Function: RNA polymerase II transcription factor activity, sequence-specific DNA binding (GO:0000981);; Cellular Component: nucleus (GO:0005634);; Molecular Function: transcription factor bin…	MADS-box MEF2 type transcription factor
gene-NCU07856	43.9008	138.848	2.44468	up	--	hypothetical protein NCU07856
gene-NCU05974	40.59	135.488	2.44079	up	Cellular Component: incipient cellular bud site (GO:0000131);; Molecular Function: hydrolase activity, hydrolyzing O-glycosyl compounds (GO:0004553);; Biological Process: carbohydrate metabolic process (GO:0005975);; Biological Process: cell wall chitin metabolic process (GO:0006037);; Cellular Component: fungal-type cell wall (GO:0009277);; Cellular Component: membrane (GO:0016020);; Molecular F…	cell wall glucanosyltransferase Mwg1
gene-NCU00619	3.88235	13.0514	2.44016	up	Cellular Component: nucleus (GO:0005634);; Cellular Component: cytoplasm (GO:0005737);; Biological Process: cellular protein localization (GO:0034613);; Biological Process: regulation of ribonucleoside-diphosphate reductase activity (GO:1905117);; Molecular Function: ribonucleoside-diphosphate reductase inhibitor activity (GO:1990846);;	hypothetical protein NCU00619
gene-NCU04670	0.466645	1.68074	2.4373	up	Biological Process: lipid metabolic process (GO:0006629);;	hypothetical protein NCU04670
gene-NCU03260	1.61137	5.19719	2.43489	up	--	hypothetical protein NCU03260
gene-NCU01391	31.7408	112.611	2.42692	up	--	hypothetical protein NCU01391
gene-NCU09252	0.447767	1.74384	2.42269	up	--	hypothetical protein NCU09252
gene-NCU01560	2.98582	9.58901	2.42065	up	--	hypothetical protein NCU01560
gene-NCU02182	0.521799	1.85637	2.41649	up	Molecular Function: DNA binding (GO:0003677);;	hypothetical protein NCU02182
gene-NCU03947	8.19231	27.622	2.41498	up	Cellular Component: ubiquitin ligase complex (GO:0000151);; Biological Process: protein polyubiquitination (GO:0000209);; Cellular Component: nucleus (GO:0005634);; Cellular Component: cytoplasm (GO:0005737);; Cellular Component: Golgi apparatus (GO:0005794);; Cellular Component: cellular bud tip (GO:0005934);; Biological Process: chromatin assembly or disassembly (GO:0006333);; Biological Proces…	ubiquitin ligase
gene-NCU03887	5.28391	16.3972	2.4078	up	Cellular Component: cytoplasm (GO:0005737);; Cellular Component: cytosol (GO:0005829);; Cellular Component: plasma membrane (GO:0005886);; Biological Process: protein transport (GO:0015031);; Molecular Function: protein binding, bridging (GO:0030674);; Molecular Function: ubiquitin protein ligase binding (GO:0031625);; Biological Process: ubiquitin-dependent endocytosis (GO:0070086);;	CreD protein
gene-NCU02718	11.0317	36.324	2.40661	up	--	uncharacterized protein NCU02718
gene-NCU04409	10.1165	33.4437	2.40127	up	--	ankyrin repeat protein
gene-NCU09253	0.456106	1.7631	2.39948	up	Cellular Component: integral component of membrane (GO:0016021);;	DUF907 domain-containing protein
gene-NCU06117	1.93266	6.55511	2.39217	up	Cellular Component: integral component of membrane (GO:0016021);;	hypothetical protein NCU06117
gene-NCU04807	1.77678	5.87172	2.38952	up	Molecular Function: molecular_function (GO:0003674);; Molecular Function: catalytic activity (GO:0003824);;	universal stress protein family domain-containing protein
gene-NCU00483	2.42958	7.26592	2.38342	up	Molecular Function: nucleic acid binding (GO:0003676);; Molecular Function: zinc ion binding (GO:0008270);;	hypothetical protein NCU00483
gene-NCU03035	0.870651	2.88348	2.37878	up	--	hypothetical protein NCU03035
gene-NCU08742	0.343737	1.15586	2.37641	up	Molecular Function: damaged DNA binding (GO:0003684);; Biological Process: nucleotide-excision repair (GO:0006289);; Cellular Component: host cell nucleus (GO:0042025);;	DNA repair protein rad14
gene-NCU08967	0.721799	2.52904	2.37201	up	Cellular Component: cytoplasm (GO:0005737);; Cellular Component: cytosol (GO:0005829);; Cellular Component: plasma membrane (GO:0005886);; Biological Process: protein transport (GO:0015031);; Molecular Function: protein binding, bridging (GO:0030674);; Molecular Function: ubiquitin protein ligase binding (GO:0031625);; Biological Process: ubiquitin-dependent endocytosis (GO:0070086);;	arrestin domain-containing protein
gene-NCU16625	2.82395	10.0811	2.3639	up	--	hypothetical protein NCU16625
gene-NCU09069	1.65215	5.23205	2.36184	up	Cellular Component: integral component of membrane (GO:0016021);; Molecular Function: transmembrane transporter activity (GO:0022857);; Cellular Component: integral component of fungal-type vacuolar membrane (GO:0071627);;	hypothetical protein NCU09069
gene-NCU00916	10.2919	31.4052	2.36138	up	Cellular Component: integral component of membrane (GO:0016021);; Biological Process: transmembrane transport (GO:0055085);;	membrane bound cation transporter, variant 1
gene-NCU05957	0.923763	2.87819	2.36003	up	--	hypothetical protein NCU05957
gene-NCU02767	1.87904	5.89621	2.35507	up	Cellular Component: integral component of membrane (GO:0016021);;	hypothetical protein NEUTE1DRAFT_93287 [Neurospora tetrasperma FGSC 2508]
gene-NCU00074	8.00749	26.8349	2.34996	up	--	hypothetical protein NEUTE1DRAFT_129630 [Neurospora tetrasperma FGSC 2508]
gene-NCU03874	7.85599	23.2548	2.33369	up	--	hypothetical protein GE21DRAFT_1311788 [Neurospora crassa]
gene-NCU03611	14.2154	43.7564	2.33302	up	Molecular Function: chitin synthase activity (GO:0004100);; Cellular Component: plasma membrane (GO:0005886);; Biological Process: chitin biosynthetic process (GO:0006031);; Cellular Component: integral component of membrane (GO:0016021);; Biological Process: cell wall organization (GO:0071555);;	chitin synthase
gene-NCU01477	9.59552	31.554	2.33107	up	Cellular Component: integral component of membrane (GO:0016021);;	hypothetical protein NCU01477
gene-NCU01818	1.95332	5.84379	2.32496	up	--	hypothetical protein NCU01818
gene-NCU09333	5.73138	16.5681	2.32424	up	--	zinc finger transcription factor ace1
gene-NCU02666	2.00794	5.86354	2.32083	up	Cellular Component: nucleus (GO:0005634);; Biological Process: regulation of gene expression (GO:0010468);;	NSDC
gene-NCU02137	0.613899	2.09399	2.31426	up	Cellular Component: glycosylphosphatidylinositol-N-acetylglucosaminyltransferase (GPI-GnT) complex (GO:0000506);; Biological Process: GPI anchor biosynthetic process (GO:0006506);; Cellular Component: integral component of membrane (GO:0016021);; Molecular Function: phosphatidylinositol N-acetylglucosaminyltransferase activity (GO:0017176);;	phosphatidylinositol:UDP-GlcNAc transferase PIG-C
gene-NCU07254	0.521275	1.86111	2.30788	up	Cellular Component: integral component of membrane (GO:0016021);;	hypothetical protein NCU07254
gene-NCU15832	2.8466	9.18044	2.30216	up	Cellular Component: nuclear MIS12/MIND complex (GO:0000818);; Biological Process: chromosome segregation (GO:0007059);; Cellular Component: integral component of membrane (GO:0016021);;	hypothetical protein NCU15832
gene-NCU01907	2.78011	8.36295	2.2978	up	Cellular Component: Golgi membrane (GO:0000139);; Molecular Function: SNARE binding (GO:0000149);; Molecular Function: SNAP receptor activity (GO:0005484);; Biological Process: intracellular protein transport (GO:0006886);; Biological Process: ER to Golgi vesicle-mediated transport (GO:0006888);; Biological Process: vesicle fusion (GO:0006906);; Cellular Component: endomembrane system (GO:0012505…	hypothetical protein NEUTE1DRAFT_73751 [Neurospora tetrasperma FGSC 2508]
gene-NCU02842	0.94588	2.8532	2.29775	up	Cellular Component: integral component of membrane (GO:0016021);;	hypothetical protein NCU02842
gene-NCU00288	1.07996	3.37026	2.29715	up	--	hypothetical protein NCU00288
gene-NCU05123	1.14913	3.31297	2.27527	up	Cellular Component: integral component of membrane (GO:0016021);;	capsule protein
gene-NCU06586	1.83064	5.87194	2.27412	up	Molecular Function: zinc ion binding (GO:0008270);;	AN1 zinc finger protein
gene-NCU04315	5.93812	17.9692	2.27227	up	Cellular Component: mitochondrial intermembrane space (GO:0005758);; Molecular Function: electron carrier activity (GO:0009055);; Biological Process: iron-sulfur cluster assembly (GO:0016226);; Molecular Function: metal ion binding (GO:0046872);; Molecular Function: 2 iron, 2 sulfur cluster binding (GO:0051537);; Molecular Function: 4 iron, 4 sulfur cluster binding (GO:0051539);;	dre-2
gene-NCU05882	9.16774	28.7252	2.27141	up	Molecular Function: hydrolase activity, hydrolyzing O-glycosyl compounds (GO:0004553);; Biological Process: carbohydrate metabolic process (GO:0005975);;	cellulase
gene-NCU03292	4.30603	12.7045	2.26845	up	Molecular Function: calcium-transporting ATPase activity (GO:0005388);; Molecular Function: ATP binding (GO:0005524);; Cellular Component: integral component of membrane (GO:0016021);;	calcium-transporting ATPase type 2C member 1
gene-NCU02351	6.31646	18.2579	2.26734	up	--	chitin synthase regulator 3, variant 2
gene-NCU10647	0.310176	0.979724	2.26328	up	Cellular Component: cytoplasm (GO:0005737);; Biological Process: signal transduction (GO:0007165);; Biological Process: regulation of GTPase activity (GO:0043087);;	rho GTPase activator
gene-NCU01457	0.554035	1.58627	2.25943	up	Biological Process: ubiquitin-dependent protein catabolic process (GO:0006511);; Cellular Component: integral component of membrane (GO:0016021);; Biological Process: protein deubiquitination (GO:0016579);; Molecular Function: thiol-dependent ubiquitinyl hydrolase activity (GO:0036459);;	ubiquitin C-terminal hydrolase
gene-NCU01451	8.9824	28.6606	2.25107	up	--	hypothetical protein NEUTE1DRAFT_119661 [Neurospora tetrasperma FGSC 2508]
gene-NCU05074	0.879252	2.79511	2.24719	up	--	hypothetical protein NCU05074
gene-NCU00980	3.31254	8.91902	2.24605	up	--	hypothetical protein NCU00980
gene-NCU04457	0.659226	1.78712	2.2407	up	Molecular Function: magnesium ion transmembrane transporter activity (GO:0015095);; Cellular Component: integral component of membrane (GO:0016021);;	DUF803 domain membrane protein
gene-NCU04021	0.543207	1.88146	2.23294	up	Molecular Function: ATP binding (GO:0005524);; Cellular Component: integral component of membrane (GO:0016021);; Molecular Function: ATPase activity (GO:0016887);; Molecular Function: ATPase activity, coupled to transmembrane movement of substances (GO:0042626);;	ABC transporter
gene-NCU07255	0.463128	1.30773	2.23056	up	--	uncharacterized protein NCU07255
gene-NCU05134	34.6821	99.3914	2.23048	up	--	hypothetical protein NCU05134
gene-NCU09458	1.421	4.61654	2.22971	up	Cellular Component: integral component of plasma membrane (GO:0005887);; Cellular Component: integral component of membrane (GO:0016021);; Molecular Function: transmembrane transporter activity (GO:0022857);; Biological Process: transmembrane transport (GO:0055085);;	MFS transporter
gene-NCU06266	0.512777	1.59494	2.22507	up	Biological Process: DNA damage checkpoint (GO:0000077);; Cellular Component: chromosome, telomeric region (GO:0000781);; Cellular Component: nucleus (GO:0005634);; Biological Process: DNA repair (GO:0006281);; Biological Process: chromatin silencing at telomere (GO:0006348);; Molecular Function: histone methyltransferase activity (H3-K79 specific) (GO:0031151);; Molecular Function: nucleosomal hi…	histone-lysine N-methyltransferase
gene-NCU04014	0.555176	1.54147	2.22398	up	Molecular Function: cysteine-type endopeptidase activity (GO:0004197);; Molecular Function: thiol-dependent ubiquitin-specific protease activity (GO:0004843);; Cellular Component: nucleus (GO:0005634);; Cellular Component: cytosol (GO:0005829);; Biological Process: protein deubiquitination (GO:0016579);;	hypothetical protein NCU04014
gene-NCU09017	2.8941	7.98321	2.21488	up	--	hypothetical protein NCU09017
gene-NCU03876	12.8618	36.5461	2.21274	up	Biological Process: formation of cytoplasmic translation initiation complex (GO:0001732);; Molecular Function: translation initiation factor activity (GO:0003743);; Cellular Component: eukaryotic translation initiation factor 3 complex (GO:0005852);; Cellular Component: eukaryotic 43S preinitiation complex (GO:0016282);; Cellular Component: eukaryotic 48S preinitiation complex (GO:0033290);;	eukaryotic translation initiation factor 3 subunit 2 [Neurospora tetrasperma FGSC 2508]
gene-NCU04268	9.07141	24.7135	2.21047	up	Biological Process: oxidation-reduction process (GO:0055114);;	hypothetical protein NCU04268
gene-NCU09564	0.252096	0.811561	2.20883	up	Molecular Function: inorganic phosphate transmembrane transporter activity (GO:0005315);; Biological Process: phosphate ion transport (GO:0006817);; Cellular Component: integral component of membrane (GO:0016021);;	phosphate-repressible phosphate permease
gene-NCU00268	0.72695	2.21894	2.20711	up	--	hypothetical protein NCU00268
gene-NCU05182	0.570706	1.62022	2.20068	up	--	hypothetical protein NCU05182
gene-NCU00699	1.62723	5.15149	2.19677	up	Cellular Component: integral component of membrane (GO:0016021);;	hypothetical protein NCU00699
gene-NCU01476	0.210837	0.636527	2.19068	up	--	hypothetical protein [Neurospora crassa]
gene-NCU09370	3.71099	10.079	2.18984	up	--	uncharacterized protein NCU09370
gene-NCU01475	0.795209	2.09539	2.18923	up	Molecular Function: transcription cofactor activity (GO:0003712);; Biological Process: regulation of transcription from RNA polymerase II promoter (GO:0006357);; Cellular Component: mediator complex (GO:0016592);;	RecName: Full=Mediator of RNA polymerase II transcription subunit 19; AltName: Full=Mediator complex subunit 19
gene-NCU02429	4.68226	12.5582	2.18845	up	--	hypothetical protein NCU02429
gene-NCU00399	89.8431	280.369	2.1867	up	Biological Process: reproduction (GO:0000003);; Biological Process: sporocarp development involved in asexual reproduction (GO:0000905);; Biological Process: developmental process involved in reproduction (GO:0003006);; Cellular Component: cellular_component (GO:0005575);; Cellular Component: extracellular region (GO:0005576);; Biological Process: cell cycle (GO:0007049);; Biological Process: mul…	cell wall protein PhiA
gene-NCU17113	4.24441	10.77	2.18553	up	--	hypothetical protein NCU17113
gene-NCU04049	6.68731	19.6945	2.18521	up	Cellular Component: integral component of membrane (GO:0016021);;	hypothetical protein NCU04049
gene-NCU09998	0.56871	1.71698	2.18485	up	Biological Process: autophagosome assembly (GO:0000045);; Biological Process: autophagy of mitochondrion (GO:0000422);;	hypothetical protein NCU09998
gene-NCU03929	2.07532	6.69548	2.18451	up	Molecular Function: ligase activity (GO:0016874);;	acyl-CoA synthetase
gene-NCU06483	0.506204	1.38464	2.1843	up	Cellular Component: nucleus (GO:0005634);; Cellular Component: cytoplasm (GO:0005737);; Biological Process: ubiquitin recycling (GO:0010992);; Molecular Function: ubiquitin binding (GO:0043130);; Biological Process: proteasome-mediated ubiquitin-dependent protein catabolic process (GO:0043161);;	F-box and WD repeat-containing protein
gene-NCU02590	0.455565	1.25184	2.18407	up	--	hypothetical protein NCU02590
gene-NCU03258	6.45626	18.7204	2.18197	up	Cellular Component: cytosol (GO:0005829);; Biological Process: exocytosis (GO:0006887);; Biological Process: endocytosis (GO:0006897);; Molecular Function: lipid binding (GO:0008289);; Molecular Function: sterol transporter activity (GO:0015248);; Cellular Component: membrane (GO:0016020);; Biological Process: maintenance of cell polarity (GO:0030011);; Cellular Component: cortical endoplasmic re…	oxysterol-binding protein
gene-NCU05237	5.02554	13.4214	2.18188	up	Biological Process: inositolphosphoceramide metabolic process (GO:0006673);; Cellular Component: integral component of Golgi membrane (GO:0030173);; Cellular Component: inositol phosphoceramide synthase complex (GO:0070916);; Molecular Function: inositol phosphoceramide synthase regulator activity (GO:0070917);;	hypothetical protein NCU05237
gene-NCU04998	0.595265	1.74953	2.17821	up	--	hypothetical protein NCU04998
gene-NCU11313	25.707	70.1612	2.1771	up	Cellular Component: signal peptidase complex (GO:0005787);; Biological Process: signal peptide processing (GO:0006465);; Molecular Function: peptidase activity (GO:0008233);; Cellular Component: integral component of endoplasmic reticulum membrane (GO:0030176);; Biological Process: protein targeting to ER (GO:0045047);;	microsomal signal peptidase Spc12
gene-NCU04635	8.62364	23.5615	2.17412	up	--	hypothetical protein NCU04635
gene-NCU05395	106.998	293.254	2.17255	up	--	hypothetical protein NEUTE1DRAFT_130652 [Neurospora tetrasperma FGSC 2508]
gene-NCU04022	6.18045	16.8405	2.17053	up	Molecular Function: nucleic acid binding (GO:0003676);; Molecular Function: zinc ion binding (GO:0008270);;	C2H2 finger domain-containing protein
gene-NCU02636	2.97731	8.19223	2.16884	up	--	ubiquitin conjugating enzyme
gene-NCU04516	13.9895	37.3485	2.16452	up	--	--
gene-NCU08986	1.67174	5.08944	2.16208	up	--	uncharacterized protein NCU08986
gene-NCU00322	1.94722	6.0003	2.16069	up	--	hypothetical protein NCU00322
gene-NCU07016	4.15984	10.5459	2.15795	up	--	hypothetical protein NCU07016
gene-NCU06747	1.89111	5.98983	2.15532	up	Cellular Component: integral component of membrane (GO:0016021);;	hypothetical protein NCU06747
gene-NCU00651	2.38495	6.14258	2.15511	up	Molecular Function: peptide-N4-(N-acetyl-beta-glucosaminyl)asparagine amidase activity (GO:0000224);; Molecular Function: molecular_function (GO:0003674);; Molecular Function: catalytic activity (GO:0003824);; Cellular Component: cellular_component (GO:0005575);; Cellular Component: intracellular (GO:0005622);; Cellular Component: cell (GO:0005623);; Cellular Component: nucleus (GO:0005634);; Cel…	transglutaminase-like protein, variant 1
gene-NCU06906	0.64796	1.90438	2.15264	up	Molecular Function: protein kinase activity (GO:0004672);; Molecular Function: ATP binding (GO:0005524);;	hypothetical protein NCU06906
gene-NCU05136	46.6312	127.808	2.14965	up	Cellular Component: integral component of membrane (GO:0016021);; Molecular Function: hydrolase activity (GO:0016787);;	endo alpha-1,4 polygalactosaminidase precursor
gene-NCU05203	1.81034	4.83106	2.14685	up	Cellular Component: integral component of membrane (GO:0016021);; Biological Process: positive regulation of catalytic activity (GO:0043085);;	hypothetical protein NCU05203
gene-NCU09243	22.9774	60.0002	2.14633	up	Biological Process: reproduction (GO:0000003);; Molecular Function: SNARE binding (GO:0000149);; Biological Process: developmental process involved in reproduction (GO:0003006);; Molecular Function: molecular_function (GO:0003674);; Molecular Function: SNAP receptor activity (GO:0005484);; Molecular Function: binding (GO:0005488);; Molecular Function: protein binding (GO:0005515);; Molecular Func…	hypothetical protein NCU09243
gene-NCU04045	1.2434	3.30987	2.14585	up	Cellular Component: peroxisomal membrane (GO:0005778);; Cellular Component: integral component of peroxisomal membrane (GO:0005779);; Biological Process: peroxisome fission (GO:0016559);; Biological Process: regulation of peroxisome size (GO:0044375);;	hypothetical protein NCU04045
gene-NCU05534	3.89971	10.313	2.13729	up	--	hypothetical protein NCU05534
gene-NCU08099	7.26227	19.8148	2.13646	up	Cellular Component: integral component of membrane (GO:0016021);;	hypothetical protein NCU08099
gene-NCU10237	7.24672	20.0513	2.13491	up	Biological Process: phospholipid metabolic process (GO:0006644);; Molecular Function: phosphoric diester hydrolase activity (GO:0008081);; Cellular Component: integral component of membrane (GO:0016021);; Molecular Function: phosphatidylglycerol phospholipase C activity (GO:0034479);; Biological Process: glycerophospholipid catabolic process (GO:0046475);;	glycerophosphoryl diester phosphodiesterase, variant
gene-NCU07387	2.26292	6.25955	2.13477	up	Biological Process: ubiquitin-dependent protein catabolic process (GO:0006511);; Cellular Component: integral component of membrane (GO:0016021);; Molecular Function: ubiquitin protein ligase activity (GO:0061630);;	hypothetical protein NCU07387
gene-NCU10091	1.6468	4.39101	2.1264	up	--	hypothetical protein NCU10091
gene-NCU11261	0.695124	2.09924	2.12622	up	Biological Process: maturation of 5.8S rRNA (GO:0000460);; Biological Process: maturation of LSU-rRNA (GO:0000470);; Molecular Function: endonuclease activity (GO:0004519);; Cellular Component: preribosome, large subunit precursor (GO:0030687);; Cellular Component: Las1 complex (GO:0090730);;	hypothetical protein NCU11261
gene-NCU16634	0.518735	1.59776	2.12441	up	--	hypothetical protein NCU16634
gene-NCU07541	0.725273	2.03963	2.12356	up	Cellular Component: integral component of membrane (GO:0016021);;	hypothetical protein NCU07541
gene-NCU09076	18.2792	49.5611	2.12074	up	Biological Process: mRNA splicing, via spliceosome (GO:0000398);; Molecular Function: RNA binding (GO:0003723);; Molecular Function: RNA helicase activity (GO:0003724);; Molecular Function: ATP binding (GO:0005524);; Biological Process: mRNA export from nucleus (GO:0006406);;	ATP-dependent RNA helicase
gene-NCU01271	13.6533	37.4657	2.11783	up	Molecular Function: catalytic activity (GO:0003824);; Biological Process: polyamine biosynthetic process (GO:0006596);;	ornithine decarboxylase
gene-NCU17024	1.55856	4.20011	2.11128	up	--	hypothetical protein NCU17024
gene-NCU06056	0.788404	2.23197	2.10932	up	--	hypothetical protein NCU06056
gene-NCU04444	1.149	3.11952	2.10828	up	Molecular Function: protein binding (GO:0005515);;	hypothetical protein NCU04444
gene-NCU16818	1.1991	3.339	2.10502	up	--	hypothetical protein NCU16818
gene-NCU03673	1.39441	3.76434	2.10067	up	Cellular Component: integral component of membrane (GO:0016021);;	hypothetical protein NCU03673
gene-NCU00595	1.94335	5.35241	2.1003	up	Molecular Function: thiol-dependent ubiquitin-specific protease activity (GO:0004843);; Cellular Component: nucleus (GO:0005634);; Molecular Function: NEDD8-specific protease activity (GO:0019784);; Molecular Function: ubiquitin binding (GO:0043130);; Biological Process: protein K48-linked deubiquitination (GO:0071108);;	ubiquitin thiolesterase
gene-NCU17074	1.14223	3.08026	2.0988	up	--	hypothetical protein NCU17074
gene-NCU07392	1.67027	4.34584	2.09635	up	Molecular Function: RNA polymerase II transcription factor activity, sequence-specific DNA binding (GO:0000981);; Molecular Function: zinc ion binding (GO:0008270);; Cellular Component: host cell nucleus (GO:0042025);;	transcriptional regulatory protein Pro-1
gene-NCU16867	0.468861	1.34	2.09463	up	--	hypothetical protein NCU16867
gene-NCU08721	3.12283	7.50854	2.0938	up	--	hypothetical protein NCU08721
gene-NCU09711	11.3583	30.4848	2.08926	up	Cellular Component: nucleus (GO:0005634);; Cellular Component: cytoplasm (GO:0005737);;	hypothetical protein NCU09711
gene-NCU06449	0.319752	0.880118	2.08764	up	Cellular Component: integral component of plasma membrane (GO:0005887);; Molecular Function: potassium ion transmembrane transporter activity (GO:0015079);; Biological Process: cellular potassium ion homeostasis (GO:0030007);;	trk-1
gene-NCU06317	30.0067	79.5289	2.0875	up	Cellular Component: fungal-type vacuole lumen (GO:0000328);; Cellular Component: fungal-type vacuole membrane (GO:0000329);; Cellular Component: integral component of membrane (GO:0016021);; Molecular Function: ubiquitin protein ligase binding (GO:0031625);; Biological Process: endosome transport via multivesicular body sorting pathway (GO:0032509);; Biological Process: cellular protein catabolic…	stress response RCI peptide
gene-NCU00306	9.51644	26.8149	2.08654	up	Cellular Component: fungal-type vacuole membrane (GO:0000329);; Cellular Component: integral component of plasma membrane (GO:0005887);; Biological Process: drug transmembrane transport (GO:0006855);; Molecular Function: xenobiotic transporter activity (GO:0042910);;	MFS multidrug transporter
gene-NCU02190	1.43843	3.62362	2.08481	up	Cellular Component: cytosol (GO:0005829);; Molecular Function: oxysterol binding (GO:0008142);; Molecular Function: lipid binding (GO:0008289);; Molecular Function: sterol transporter activity (GO:0015248);; Cellular Component: membrane (GO:0016020);; Molecular Function: sterol binding (GO:0032934);; Cellular Component: intracellular membrane-bounded organelle (GO:0043231);;	oxysterol binding protein
gene-NCU02895	10.4925	28.2231	2.08225	up	Cellular Component: cytosol (GO:0005829);; Biological Process: dGTP catabolic process (GO:0006203);; Molecular Function: 8-oxo-7,8-dihydrodeoxyguanosine triphosphate pyrophosphatase activity (GO:0035539);;	MutT/nudix family protein
gene-NCU03647	0.11994	0.351898	2.07995	up	Cellular Component: eisosome (GO:0032126);; Cellular Component: membrane raft (GO:0045121);; Biological Process: eisosome assembly (GO:0070941);;	hypothetical protein NCU03647
gene-NCU01720	7.31056	19.4497	2.07599	up	Molecular Function: hydrolase activity (GO:0016787);;	hypothetical protein NCU01720
gene-NCU04019	3.31266	8.6627	2.07456	up	Molecular Function: nicotinamide-nucleotide adenylyltransferase activity (GO:0000309);; Molecular Function: ATP binding (GO:0005524);; Biological Process: NAD biosynthetic process (GO:0009435);;	nicotinamide mononucleotide adenylyl transferase
gene-NCU05077	7.67031	19.9994	2.0731	up	Cellular Component: endoplasmic reticulum (GO:0005783);; Cellular Component: Golgi apparatus (GO:0005794);; Biological Process: ubiquitin-dependent protein catabolic process (GO:0006511);; Biological Process: vacuolar transport (GO:0007034);; Cellular Component: integral component of membrane (GO:0016021);; Biological Process: metal ion transport (GO:0030001);; Biological Process: positive regula…	metal homeostatis protein bsd2
gene-NCU04168	0.47244	1.35084	2.06862	up	Molecular Function: hydrolase activity, hydrolyzing O-glycosyl compounds (GO:0004553);; Biological Process: carbohydrate metabolic process (GO:0005975);; Cellular Component: integral component of membrane (GO:0016021);;	hypothetical protein NCU04168
gene-NCU08051	0.648029	1.83566	2.06456	up	Molecular Function: transferase activity, transferring acyl groups other than amino-acyl groups (GO:0016747);;	hypothetical protein NCU08051
gene-NCU01158	0.314233	0.798473	2.06028	up	--	uncharacterized protein NCU01158
gene-NCU03773	3.2105	8.01325	2.05521	up	Cellular Component: integral component of membrane (GO:0016021);;	hypothetical protein NCU03773
gene-NCU07489	1.23899	3.15098	2.05403	up	Cellular Component: fungal-type vacuole (GO:0000324);; Molecular Function: protein serine/threonine phosphatase activity (GO:0004722);; Molecular Function: magnesium-dependent protein serine/threonine phosphatase activity (GO:0004724);; Cellular Component: nucleus (GO:0005634);; Cellular Component: cytoplasm (GO:0005737);; Molecular Function: metal ion binding (GO:0046872);; Molecular Function: c…	serine/threonine-protein phosphatase PP-Z [Neurospora tetrasperma FGSC 2508]
gene-NCU02391	8.72513	21.6321	2.05252	up	Biological Process: intracellular protein transport (GO:0006886);; Biological Process: ER to Golgi vesicle-mediated transport (GO:0006888);; Molecular Function: zinc ion binding (GO:0008270);; Cellular Component: COPII vesicle coat (GO:0030127);;	protein transporter sec-24
gene-NCU00473	20.6558	53.9356	2.04983	up	Biological Process: lipid metabolic process (GO:0006629);; Molecular Function: phosphoric diester hydrolase activity (GO:0008081);;	hypothetical protein NCU00473
gene-NCU06969	2.06216	5.26688	2.04982	up	Molecular Function: protein tyrosine phosphatase activity (GO:0004725);; Cellular Component: cytosol (GO:0005829);; Molecular Function: protein tyrosine/serine/threonine phosphatase activity (GO:0008138);; Biological Process: dephosphorylation (GO:0016311);; Molecular Function: phosphatidylinositol-3,4,5-trisphosphate 3-phosphatase activity (GO:0016314);;	phosphoinositide 3-phosphate phosphatase
gene-NCU06239	1.90424	4.75665	2.04854	up	Cellular Component: integral component of membrane (GO:0016021);;	hypothetical protein NCU06239
gene-NCU10537	4.65048	12.3137	2.04262	up	--	hypothetical protein NCU10537
gene-NCU09122	14.5102	38.1267	2.04126	up	--	ubiquitin conjugating enzyme
gene-NCU07258	1.6941	4.1492	2.04082	up	--	phosphoglycerate mutase
gene-NCU09848	0.593658	1.48931	2.04002	up	--	hypothetical protein NCU09848
gene-NCU00860	0.731008	1.9814	2.03952	up	Molecular Function: zinc ion transmembrane transporter activity (GO:0005385);; Cellular Component: plasma membrane (GO:0005886);; Cellular Component: membrane (GO:0016020);; Cellular Component: integral component of membrane (GO:0016021);; Biological Process: zinc II ion transmembrane transport (GO:0071577);;	ZIP family zinc transporter
gene-NCU02304	4.41916	10.7064	2.03925	up	Cellular Component: endomembrane system (GO:0012505);; Cellular Component: integral component of membrane (GO:0016021);; Biological Process: vacuolar proton-transporting V-type ATPase complex assembly (GO:0070072);;	hypothetical protein NCU02304
gene-NCU08224	2.62204	7.14481	2.03923	up	--	hypothetical protein NCU08224
gene-NCU03240	18.7565	43.8549	2.03753	up	Cellular Component: integral component of membrane (GO:0016021);;	hypothetical protein NCU03240
gene-NCU07986	18.137	45.2391	2.03716	up	Cellular Component: membrane (GO:0016020);; Cellular Component: integral component of membrane (GO:0016021);;	membrane protein TMS1
gene-NCU00604	0.657927	1.76878	2.03605	up	Molecular Function: RNA-3'-phosphate cyclase activity (GO:0003963);; Cellular Component: nucleus (GO:0005634);; Biological Process: RNA processing (GO:0006396);;	hypothetical protein NCU00604
gene-NCU04005	11.081	24.9479	2.03418	up	Molecular Function: protein serine/threonine kinase activity (GO:0004674);; Molecular Function: ATP binding (GO:0005524);; Cellular Component: nucleus (GO:0005634);; Cellular Component: cytoplasm (GO:0005737);; Biological Process: peptidyl-serine phosphorylation (GO:0018105);;	hypothetical protein NEUTE1DRAFT_118200 [Neurospora tetrasperma FGSC 2508]
gene-NCU00454	0.609262	1.42023	2.03185	up	--	hypothetical protein NCU00454
gene-NCU09144	2.2056	5.55363	2.02566	up	--	hypothetical protein GE21DRAFT_1311961 [Neurospora crassa]
gene-NCU06227	1.6032	3.88154	2.02206	up	Cellular Component: nucleolus (GO:0005730);; Molecular Function: rRNA (adenine) methyltransferase activity (GO:0016433);;	hypothetical protein NCU06227
gene-NCU11375	1.54015	3.83131	2.01722	up	Cellular Component: integral component of membrane (GO:0016021);;	integral membrane protein
gene-NCU03064	1.45286	3.6349	2.01433	up	Cellular Component: nucleus (GO:0005634);; Biological Process: regulation of transcription, DNA-templated (GO:0006355);; Cellular Component: RSC complex (GO:0016586);; Molecular Function: chromatin DNA binding (GO:0031490);;	RSC complex subunit Rsc7
gene-NCU03137	2.25767	6.10636	2.01208	up	Cellular Component: nucleus (GO:0005634);; Biological Process: endoplasmic reticulum organization (GO:0007029);; Molecular Function: phosphatidate phosphatase activity (GO:0008195);; Biological Process: fatty acid catabolic process (GO:0009062);; Biological Process: triglyceride biosynthetic process (GO:0019432);; Biological Process: cellular lipid metabolic process (GO:0044255);; Biological Proc…	nuclear elongation and deformation protein 1
gene-NCU06430	1.41674	3.38354	2.01185	up	Biological Process: polysaccharide biosynthetic process (GO:0000271);; Molecular Function: molecular_function (GO:0003674);; Molecular Function: catalytic activity (GO:0003824);; Cellular Component: cellular_component (GO:0005575);; Cellular Component: cell (GO:0005623);; Biological Process: carbohydrate metabolic process (GO:0005975);; Biological Process: polysaccharide metabolic process (GO:000…	capsule-associated protein CAP1
gene-NCU05067	1.52242	3.95971	2.01107	up	Biological Process: intra-Golgi vesicle-mediated transport (GO:0006891);; Cellular Component: Golgi transport complex (GO:0017119);;	golgi transport complex component Cog5
gene-NCU02567	0.758681	1.93453	2.01094	up	--	hypothetical protein NCU02567
gene-NCU16318	2.32419	6.26081	2.00715	up	Cellular Component: integral component of membrane (GO:0016021);;	hypothetical protein NCU16318
gene-NCU02885	1.97663	4.69512	2.00239	up	Molecular Function: protein serine/threonine kinase activity (GO:0004674);; Molecular Function: ATP binding (GO:0005524);;	serine/threonine protein kinase-20
gene-NCU09860	0.422171	0.944207	2.00198	up	Cellular Component: cytoplasm (GO:0005737);; Biological Process: chromatin silencing (GO:0006342);; Biological Process: positive regulation of G2/M transition of mitotic cell cycle (GO:0010971);; Biological Process: establishment of cell polarity (GO:0030010);; Cellular Component: cell septum (GO:0030428);;	telomere silencing protein Zds1
gene-NCU08792	1.38394	3.09095	2.0019	up	--	hypothetical protein NCU08792
gene-NCU00207	9.57747	24.7506	1.99988	up	Molecular Function: iron ion binding (GO:0005506);; Cellular Component: endoplasmic reticulum (GO:0005783);; Molecular Function: oxidoreductase activity, acting on paired donors, with incorporation or reduction of molecular oxygen (GO:0016705);; Biological Process: peptidyl-proline hydroxylation to 4-hydroxy-L-proline (GO:0018401);; Molecular Function: L-ascorbic acid binding (GO:0031418);;	oxidoreductase
gene-NCU06742	5.35104	13.3658	1.9882	up	Biological Process: RNA splicing, via transesterification reactions (GO:0000375);; Biological Process: RNA splicing, via transesterification reactions with bulged adenosine as nucleophile (GO:0000377);; Biological Process: mRNA splicing, via spliceosome (GO:0000398);; Cellular Component: cellular_component (GO:0005575);; Cellular Component: intracellular (GO:0005622);; Cellular Component: cell (G…	hypothetical protein NCU06742
gene-NCU03040	0.491577	1.17815	1.98758	up	Molecular Function: damaged DNA binding (GO:0003684);; Cellular Component: nucleus (GO:0005634);; Biological Process: base-excision repair, AP site formation (GO:0006285);; Biological Process: nucleotide-excision repair (GO:0006289);; Molecular Function: lyase activity (GO:0016829);; Molecular Function: 8-oxo-7,8-dihydroguanine DNA N-glycosylase activity (GO:0034039);;	N-glycosylase/DNA lyase
gene-NCU07037	1.69968	3.92527	1.98494	up	--	hypothetical protein NCU07037
gene-NCU11291	3.40454	9.89844	1.98319	up	--	hypothetical protein NCU11291
gene-NCU08681	4.35167	11.4415	1.9684	up	Cellular Component: integral component of membrane (GO:0016021);;	hypothetical protein NCU08681
gene-NCU05485	33.4962	77.9789	1.96657	up	Cellular Component: protein kinase CK2 complex (GO:0005956);; Molecular Function: protein kinase regulator activity (GO:0019887);;	casein kinase II regulatory subunit
gene-NCU04147	0.669217	1.68125	1.96498	up	Molecular Function: hydrolase activity (GO:0016787);;	Ser/Thr protein phosphatase
gene-NCU04199	3.07633	7.08689	1.96336	up	--	hypothetical protein NCU04199
gene-NCU03667	1.34269	2.88996	1.9631	up	--	hypothetical protein NCU03667
gene-NCU03089	1.0912	2.50575	1.95704	up	Biological Process: actin cortical patch assembly (GO:0000147);; Cellular Component: actin filament (GO:0005884);; Biological Process: endocytosis (GO:0006897);; Biological Process: regulation of cell shape (GO:0008360);; Biological Process: actin filament-based movement (GO:0030048);; Cellular Component: actin cortical patch (GO:0030479);; Molecular Function: actin filament binding (GO:0051015);…	hypothetical protein NCU03089
gene-NCU03273	2.07448	5.10653	1.95649	up	Molecular Function: RNA polymerase II regulatory region sequence-specific DNA binding (GO:0000977);; Molecular Function: RNA polymerase II transcription factor activity, sequence-specific DNA binding (GO:0000981);; Cellular Component: nucleus (GO:0005634);; Biological Process: regulation of transcription, DNA-templated (GO:0006355);; Molecular Function: zinc ion binding (GO:0008270);;	NF-X1 finger transcription factor
gene-NCU10392	3.86538	9.94278	1.95376	up	--	hypothetical protein NCU10392
gene-NCU07720	14.567	34.9543	1.9512	up	Molecular Function: antiporter activity (GO:0015297);; Cellular Component: membrane (GO:0016020);; Cellular Component: integral component of membrane (GO:0016021);; Molecular Function: transmembrane transporter activity (GO:0022857);; Molecular Function: xenobiotic transporter activity (GO:0042910);;	MATE efflux family protein
gene-NCU05488	104.011	239.074	1.9506	up	Molecular Function: RNA binding (GO:0003723);;	RNA-binding protein Vip1
gene-NCU07123	0.537164	1.26946	1.94931	up	--	hypothetical protein NCU07123
gene-NCU01990	1.96125	4.69092	1.94879	up	Molecular Function: manganese ion transmembrane transporter activity (GO:0005384);; Cellular Component: Golgi apparatus (GO:0005794);; Molecular Function: calcium ion transmembrane transporter activity (GO:0015085);; Cellular Component: integral component of membrane (GO:0016021);; Biological Process: Golgi calcium ion homeostasis (GO:0032468);; Biological Process: Golgi calcium ion transport (GO…	UPF0016 domain-containing protein
gene-NCU07126	15.8785	34.3235	1.94693	up	Cellular Component: cytoplasm (GO:0005737);; Molecular Function: N-acetyltransferase activity (GO:0008080);;	hypothetical protein NCU07126
gene-NCU02980	5.17401	11.8943	1.94426	up	Cellular Component: integral component of membrane (GO:0016021);; Biological Process: transmembrane transport (GO:0055085);;	UPD-GlcNAc transporter
gene-NCU04379	11.0806	25.1303	1.93958	up	Molecular Function: calcium ion binding (GO:0005509);; Molecular Function: kinase activity (GO:0016301);;	hypothetical protein NEUTE1DRAFT_79503 [Neurospora tetrasperma FGSC 2508]
gene-NCU08844	1.28941	2.99698	1.93949	up	Cellular Component: ruffle membrane (GO:0032587);; Molecular Function: phosphatidylinositol binding (GO:0035091);; Biological Process: regulation of ruffle assembly (GO:1900027);;	hypothetical protein NCU08844
gene-NCU00035	8.87298	19.8329	1.93947	up	Molecular Function: diacylglycerol O-acyltransferase activity (GO:0004144);; Cellular Component: endoplasmic reticulum membrane (GO:0005789);; Molecular Function: O-acyltransferase activity (GO:0008374);; Cellular Component: integral component of membrane (GO:0016021);; Biological Process: triglyceride biosynthetic process (GO:0019432);;	diacylglycerol O-acyltransferase
gene-NCU03291	1.48601	3.83673	1.93854	up	Cellular Component: nuclear cohesin complex (GO:0000798);; Molecular Function: chromatin binding (GO:0003682);; Biological Process: double-strand break repair (GO:0006302);; Biological Process: sister chromatid cohesion (GO:0007062);;	double-strand-break repair protein rad21
gene-NCU16549	1.14328	2.6212	1.93256	up	Cellular Component: integral component of membrane (GO:0016021);;	thermatolerance membrane protein Dlt1
gene-NCU03067	5.2565	13.1507	1.92969	up	--	hypothetical protein NCU03067
gene-NCU01814	3.27633	7.1271	1.92646	up	Cellular Component: endoplasmic reticulum membrane (GO:0005789);; Biological Process: protein folding (GO:0006457);; Cellular Component: integral component of membrane (GO:0016021);; Biological Process: fungal-type cell wall chitin biosynthetic process (GO:0034221);; Molecular Function: unfolded protein binding (GO:0051082);;	hypothetical protein NCU01814
gene-NCU03171	3.5625	8.32402	1.9242	up	Cellular Component: integral component of membrane (GO:0016021);; Biological Process: transmembrane transport (GO:0055085);;	small oligopeptide transporter
gene-NCU00600	14.7745	33.9127	1.91802	up	Molecular Function: GTPase activity (GO:0003924);; Molecular Function: GTP binding (GO:0005525);; Biological Process: small GTPase mediated signal transduction (GO:0007264);;	hypothetical protein NEUTE1DRAFT_106477 [Neurospora tetrasperma FGSC 2508]
gene-NCU06125	0.993704	2.52024	1.91785	up	--	hypothetical protein NCU06125
gene-NCU04252	3.34681	8.01043	1.91622	up	Cellular Component: Golgi membrane (GO:0000139);; Cellular Component: cytosol (GO:0005829);; Biological Process: intracellular protein transport (GO:0006886);; Biological Process: ER to Golgi vesicle-mediated transport (GO:0006888);; Biological Process: vesicle docking involved in exocytosis (GO:0006904);; Biological Process: vesicle-mediated transport (GO:0016192);; Molecular Function: syntaxin …	SNARE docking complex subunit
gene-NCU01199	11.4004	24.4896	1.90988	up	Molecular Function: SNARE binding (GO:0000149);; Molecular Function: SNAP receptor activity (GO:0005484);; Cellular Component: cytosol (GO:0005829);; Biological Process: intracellular protein transport (GO:0006886);; Biological Process: vesicle fusion (GO:0006906);; Cellular Component: endomembrane system (GO:0012505);; Cellular Component: integral component of membrane (GO:0016021);; Cellular Co…	SNARE domain-containing protein
gene-NCU08288	5.61557	12.2276	1.90629	up	--	hypothetical protein NCU08288
gene-NCU07881	11.7172	25.7489	1.90598	up	Cellular Component: integral component of membrane (GO:0016021);;	hypothetical protein NCU07881
gene-NCU00403	0.630782	1.46445	1.90531	up	Molecular Function: dTDP-glucose 4,6-dehydratase activity (GO:0008460);; Biological Process: nucleotide-sugar metabolic process (GO:0009225);;	dTDP-D-glucose 4,6-dehydratase, variant 1
gene-NCU03771	1.26902	2.95858	1.90384	up	Molecular Function: dolichol kinase activity (GO:0004168);; Molecular Function: nucleotidyltransferase activity (GO:0016779);; Cellular Component: integral component of endoplasmic reticulum membrane (GO:0030176);; Biological Process: dolichyl monophosphate biosynthetic process (GO:0043048);;	phosphatidate cytidylyltransferase
gene-NCU02972	5.01616	11.9021	1.90349	up	--	hypothetical protein NCU02972
gene-NCU08218	2.24882	5.15853	1.90266	up	Cellular Component: integral component of membrane (GO:0016021);; Molecular Function: protein-cysteine S-palmitoyltransferase activity (GO:0019706);;	palmitoyltransferase AKR1
gene-NCU00486	4.64651	10.6727	1.9014	up	--	hypothetical protein NCU00486
gene-NCU02092	0.149765	0.459927	1.90091	up	--	hypothetical protein NCU02092
gene-NCU06181	0.246954	0.539591	1.90082	up	--	hypothetical protein NCU06181
gene-NCU05669	0.617659	1.5854	1.89974	up	--	hypothetical protein NCU05669
gene-NCU06447	11.4685	25.6648	1.89785	up	Cellular Component: Golgi apparatus (GO:0005794);; Cellular Component: integral component of membrane (GO:0016021);;	RER1 protein [Neurospora tetrasperma FGSC 2508]
gene-NCU07075	1.48993	3.55717	1.89601	up	Cellular Component: fungal-type vacuole membrane (GO:0000329);; Biological Process: cellular calcium ion homeostasis (GO:0006874);; Molecular Function: calcium:proton antiporter activity (GO:0015369);; Molecular Function: potassium:proton antiporter activity (GO:0015386);; Cellular Component: integral component of membrane (GO:0016021);; Biological Process: calcium ion transmembrane transport (GO…	calcium/proton exchanger
gene-NCU00774	21.9864	51.6773	1.89386	up	--	hypothetical protein NCU00774
gene-NCU09422	10.2399	23.1133	1.89196	up	Cellular Component: integral component of membrane (GO:0016021);;	hypothetical protein NCU09422
gene-NCU07259	4.69498	10.8552	1.88642	up	Molecular Function: GPI-anchor transamidase activity (GO:0003923);; Molecular Function: cysteine-type peptidase activity (GO:0008234);; Biological Process: attachment of GPI anchor to protein (GO:0016255);; Biological Process: protein localization to cell surface (GO:0034394);; Cellular Component: GPI-anchor transamidase complex (GO:0042765);;	GPI-anchor transamidase
gene-NCU07572	0.937069	2.01627	1.88566	up	--	hypothetical protein NCU07572
gene-NCU05225	1.40172	3.31384	1.88562	up	Molecular Function: NAD(P)H dehydrogenase (quinone) activity (GO:0003955);; Molecular Function: calcium ion binding (GO:0005509);; Cellular Component: mitochondrion (GO:0005739);; Cellular Component: integral component of membrane (GO:0016021);; Biological Process: aerobic electron transport chain (GO:0019646);;	mitochondrial NADH dehydrogenase
gene-NCU02833	0.937979	2.08417	1.88283	up	Cellular Component: cellular_component (GO:0005575);; Cellular Component: intracellular (GO:0005622);; Cellular Component: cell (GO:0005623);; Cellular Component: cytoplasm (GO:0005737);; Cellular Component: intracellular part (GO:0044424);; Cellular Component: cell part (GO:0044464);;	C2 domain-containing protein
gene-NCU00983	3.9128	9.13571	1.87555	up	Cellular Component: integral component of membrane (GO:0016021);;	integral membrane protein
gene-NCU16353	0.411712	1.17807	1.87434	up	--	hypothetical protein NCU16353
gene-NCU04143	1.19773	2.63303	1.87106	up	Molecular Function: protein kinase activity (GO:0004672);; Molecular Function: ATP binding (GO:0005524);;	protein kinase
gene-NCU02582	1.24814	2.6875	1.8705	up	Biological Process: carbohydrate transport (GO:0008643);; Cellular Component: integral component of membrane (GO:0016021);; Molecular Function: transmembrane transporter activity (GO:0022857);;	RCO3
gene-NCU07776	41.24	90.5221	1.86392	up	--	anchored cell wall protein 5
gene-NCU01067	2.92271	6.52626	1.85757	up	Biological Process: regulation of transcription from RNA polymerase II promoter (GO:0006357);; Molecular Function: cyclin-dependent protein serine/threonine kinase regulator activity (GO:0016538);; Cellular Component: host cell nucleus (GO:0042025);;	hypothetical protein NCU01067
gene-NCU03967	3.15163	6.35716	1.85328	up	Molecular Function: nucleotide binding (GO:0000166);;	vivid PAS protein [Neurospora tetrasperma FGSC 2508]
gene-NCU00895	87.8332	185.135	1.84939	up	Molecular Function: GTPase activity (GO:0003924);; Molecular Function: GTP binding (GO:0005525);;	RAB GTPase Ypt5
gene-NCU09291	15.0718	33.7141	1.84139	up	Cellular Component: mitochondrion (GO:0005739);; Molecular Function: protein disulfide oxidoreductase activity (GO:0015035);; Molecular Function: flavin-linked sulfhydryl oxidase activity (GO:0016971);; Cellular Component: integral component of endoplasmic reticulum membrane (GO:0030176);; Molecular Function: flavin adenine dinucleotide binding (GO:0050660);;	FAD dependent sulfhydryl oxidase Erv2
gene-NCU00490	1.66471	3.76623	1.83951	up	Molecular Function: magnesium ion transmembrane transporter activity (GO:0015095);; Biological Process: magnesium ion transport (GO:0015693);; Cellular Component: membrane (GO:0016020);; Cellular Component: integral component of membrane (GO:0016021);;	DUF803 domain membrane protein
gene-NCU08314	4.36487	9.7873	1.8379	up	--	hypothetical protein NCU08314
gene-NCU01165	3.8318	8.05022	1.83675	up	Cellular Component: integral component of membrane (GO:0016021);; Biological Process: phospholipid translocation (GO:0045332);; Biological Process: cell division (GO:0051301);;	LEM3/CDC50 family protein
gene-NCU02187	4.46536	9.79261	1.83497	up	Cellular Component: integral component of membrane (GO:0016021);;	hypothetical protein NCU02187
gene-NCU01797	13.1997	28.0892	1.8328	up	Molecular Function: protein kinase activity (GO:0004672);; Molecular Function: ATP binding (GO:0005524);;	serine/threonine-protein kinase nrc-2
gene-NCU09121	27.2443	56.9779	1.83106	up	Cellular Component: lysosome (GO:0005764);; Biological Process: intracellular protein transport (GO:0006886);; Biological Process: vesicle docking involved in exocytosis (GO:0006904);; Biological Process: vesicle-mediated transport (GO:0016192);; Cellular Component: CORVET complex (GO:0033263);;	vacuolar sorting protein
gene-NCU09971	0.49921	1.14116	1.82429	up	--	hypothetical protein NCU09971
gene-NCU02853	0.386853	0.922831	1.82038	up	Biological Process: negative regulation of transcription from RNA polymerase II promoter (GO:0000122);; Cellular Component: nuclear chromatin (GO:0000790);; Molecular Function: RNA polymerase II transcription factor activity, sequence-specific DNA binding (GO:0000981);; Molecular Function: zinc ion binding (GO:0008270);; Cellular Component: host cell nucleus (GO:0042025);; Molecular Function: seq…	C2H2 type zinc finger domain-containing protein
gene-NCU07366	37.7508	80.5697	1.81358	up	Molecular Function: glutamine-fructose-6-phosphate transaminase (isomerizing) activity (GO:0004360);; Biological Process: fructose 6-phosphate metabolic process (GO:0006002);; Biological Process: UDP-N-acetylglucosamine metabolic process (GO:0006047);; Biological Process: protein N-linked glycosylation (GO:0006487);; Biological Process: fungal-type cell wall chitin biosynthetic process (GO:003422…	hypothetical protein GE21DRAFT_1645, partial [Neurospora crassa]
gene-NCU03792	0.859812	1.84968	1.8112	up	Molecular Function: phosphatidylinositol-4,5-bisphosphate 5-phosphatase activity (GO:0004439);; Biological Process: inositol phosphate dephosphorylation (GO:0046855);; Biological Process: phosphatidylinositol dephosphorylation (GO:0046856);;	inositol polyphosphate phosphatase
gene-NCU09324	5.96016	12.0295	1.80549	up	Molecular Function: chitin synthase activity (GO:0004100);; Cellular Component: integral component of membrane (GO:0016021);;	chitin synthase 4, variant
gene-NCU03658	0.445465	1.00495	1.80228	up	Cellular Component: cytoplasm (GO:0005737);; Biological Process: exocytosis (GO:0006887);;	secretion pathway protein Sls2/Rcy1
gene-NCU01728	0.192246	0.504618	1.80225	up	Molecular Function: 6-phosphofructo-2-kinase activity (GO:0003873);; Molecular Function: ATP binding (GO:0005524);; Biological Process: fructose metabolic process (GO:0006000);; Biological Process: fructose 2,6-bisphosphate metabolic process (GO:0006003);;	6-phosphofructo-2-kinase
gene-NCU02098	9.01332	19.6762	1.79799	up	Molecular Function: uracil DNA N-glycosylase activity (GO:0004844);; Biological Process: base-excision repair, AP site formation (GO:0006285);; Molecular Function: pyrimidine-specific mismatch base pair DNA N-glycosylase activity (GO:0008263);;	G/U mismatch-specific DNA glycosylase
gene-NCU04944	7.2621	14.6275	1.79273	up	Molecular Function: thiamine diphosphokinase activity (GO:0004788);; Molecular Function: ATP binding (GO:0005524);; Biological Process: thiamine metabolic process (GO:0006772);; Biological Process: thiamine diphosphate biosynthetic process (GO:0009229);; Molecular Function: kinase activity (GO:0016301);; Molecular Function: thiamine binding (GO:0030975);;	thiamine pyrophosphokinase Thi80
gene-NCU05260	0.201771	0.468173	1.79114	up	Molecular Function: protein kinase activity (GO:0004672);; Molecular Function: ATP binding (GO:0005524);;	protein kinase domain-containing protein
gene-NCU01994	1.56821	3.26515	1.79098	up	Molecular Function: transcription factor activity, sequence-specific DNA binding (GO:0003700);;	bZIP transcription factor, variant
gene-NCU11312	3.53694	7.506	1.7899	up	Cellular Component: plasma membrane (GO:0005886);; Biological Process: cellular magnesium ion homeostasis (GO:0010961);; Molecular Function: magnesium ion transmembrane transporter activity (GO:0015095);; Cellular Component: membrane (GO:0016020);; Cellular Component: integral component of membrane (GO:0016021);;	CorA family metal ion transporter
gene-NCU08705	2.12127	4.54595	1.78803	up	Cellular Component: integral component of membrane (GO:0016021);;	hypothetical protein NCU08705
gene-NCU04814	1.96637	3.97629	1.78689	up	Cellular Component: cytoplasm (GO:0005737);; Biological Process: mitochondrion organization (GO:0007005);; Cellular Component: integral component of membrane (GO:0016021);; Biological Process: cellular manganese ion homeostasis (GO:0030026);; Cellular Component: intracellular membrane-bounded organelle (GO:0043231);;	DUF21 and CBS domain-containing protein
gene-NCU09157	0.286071	0.594221	1.78586	up	Cellular Component: integral component of membrane (GO:0016021);;	hypothetical protein NCU09157
gene-NCU01705	1.57543	3.89714	1.78344	up	Molecular Function: tRNA binding (GO:0000049);; Biological Process: chronological cell aging (GO:0001300);; Biological Process: RNA methylation (GO:0001510);; Biological Process: tRNA wobble base modification (GO:0002097);; Biological Process: tRNA wobble uridine modification (GO:0002098);; Molecular Function: molecular_function (GO:0003674);; Molecular Function: nucleic acid binding (GO:0003676)…	tRNA methyltransferase
gene-NCU04048	3.08424	6.21401	1.78233	up	Molecular Function: adenosine deaminase activity (GO:0004000);; Biological Process: adenosine catabolic process (GO:0006154);; Biological Process: inosine biosynthetic process (GO:0046103);;	hypothetical protein NCU04048
gene-NCU02644	6.21847	11.9582	1.77872	up	--	uncharacterized protein NCU02644
gene-NCU03208	18.1251	41.7478	1.77844	up	Cellular Component: integral component of membrane (GO:0016021);;	hypothetical protein NCU03208
gene-NCU01510	1.36555	3.34883	1.77385	up	Biological Process: lipid transport (GO:0006869);; Molecular Function: lipid binding (GO:0008289);; Cellular Component: integral component of membrane (GO:0016021);; Biological Process: endoplasmic reticulum-plasma membrane tethering (GO:0061817);;	meiotically up-regulated 190 protein
gene-NCU04269	1.16907	2.40631	1.77295	up	Molecular Function: aspartic-type endopeptidase activity (GO:0004190);; Biological Process: proteolysis (GO:0006508);; Biological Process: protein catabolic process (GO:0030163);;	aspartyl proteinase, variant 1
gene-NCU02121	0.221226	0.549153	1.77275	up	Molecular Function: transcription factor binding (GO:0008134);; Biological Process: negative regulation of chromatin silencing at telomere (GO:0031939);; Cellular Component: Rpd3L complex (GO:0033698);; Molecular Function: methylated histone binding (GO:0035064);; Molecular Function: metal ion binding (GO:0046872);; Biological Process: negative regulation of chromatin silencing at silent mating-t…	transcriptional regulator
gene-NCU04949	1.18935	2.5562	1.77068	up	--	hypothetical protein NCU04949
gene-NCU02099	27.5504	56.646	1.76793	up	Cellular Component: integral component of membrane (GO:0016021);;	hypothetical protein NCU02099
gene-NCU02749	4.61121	9.31942	1.76462	up	Molecular Function: phosphoprotein phosphatase activity (GO:0004721);; Cellular Component: mitochondrion (GO:0005739);; Molecular Function: metal ion binding (GO:0046872);;	hypothetical protein NCU02749
gene-NCU02552	8.1905	15.9623	1.76249	up	Cellular Component: nucleus (GO:0005634);; Cellular Component: cytoplasm (GO:0005737);; Cellular Component: late endosome (GO:0005770);; Cellular Component: Golgi apparatus (GO:0005794);; Biological Process: ubiquitin-dependent protein catabolic process (GO:0006511);; Cellular Component: integral component of membrane (GO:0016021);; Biological Process: response to misfolded protein (GO:0051788);;…	RING-8 protein
gene-NCU05291	52.5574	102.879	1.76196	up	Molecular Function: aralkylamine N-acetyltransferase activity (GO:0004059);; Cellular Component: cytoplasm (GO:0005737);;	polyamine acetyltransferase
gene-NCU02573	39.3667	82.9426	1.76032	up	Biological Process: iron-sulfur cluster assembly (GO:0016226);; Biological Process: protein maturation by [4Fe-4S] cluster transfer (GO:0106035);;	FAM96B, variant
gene-NCU03822	0.349358	0.788364	1.75893	up	Biological Process: RNA splicing, via transesterification reactions (GO:0000375);; Biological Process: RNA splicing, via transesterification reactions with bulged adenosine as nucleophile (GO:0000377);; Biological Process: mRNA splicing, via spliceosome (GO:0000398);; Cellular Component: cellular_component (GO:0005575);; Cellular Component: intracellular (GO:0005622);; Cellular Component: cell (G…	hypothetical protein NCU03822
gene-NCU10030	0.44676	0.971999	1.75838	up	Molecular Function: catalytic activity (GO:0003824);;	alpha-L-rhamnosidase C, variant
gene-NCU01740	123.079	255.259	1.75725	up	--	histone H2A.Z-specific chaperone chz-1
gene-NCU03681	1.40982	3.17787	1.75407	up	--	hypothetical protein NCU03681
gene-NCU04266	77.4171	149.275	1.75274	up	--	hypothetical protein NCU04266
gene-NCU03753	90.3336	194.333	1.75204	up	--	clock controlled protein CCG-1
gene-NCU01665	1.66722	3.39975	1.74532	up	Molecular Function: RNA binding (GO:0003723);; Cellular Component: nucleus (GO:0005634);;	KH domain-containing protein
gene-NCU01422	206.335	401.573	1.74444	up	Molecular Function: DNA binding (GO:0003677);;	hypothetical protein NEUTE1DRAFT_115822 [Neurospora tetrasperma FGSC 2508]
gene-NCU04543	4.92075	9.64197	1.73813	up	--	hypothetical protein NCU04543
gene-NCU01895	1.24677	2.57606	1.73669	up	Molecular Function: phosphorelay sensor kinase activity (GO:0000155);; Molecular Function: phosphorelay response regulator activity (GO:0000156);; Biological Process: osmosensory signaling via phosphorelay pathway (GO:0007234);; Molecular Function: protein kinase activator activity (GO:0030295);; Cellular Component: Mcs4 RR-MAPKKK complex (GO:1990315);;	response regulator
gene-NCU06281	0.634631	1.41593	1.73509	up	Molecular Function: magnesium ion binding (GO:0000287);; Molecular Function: ATP binding (GO:0005524);; Cellular Component: plasma membrane (GO:0005886);; Cellular Component: integral component of membrane (GO:0016021);; Biological Process: phospholipid translocation (GO:0045332);;	P-type ATPase
gene-NCU00586	4.8215	9.04915	1.73253	up	Cellular Component: plasma membrane (GO:0005886);; Cellular Component: cell cortex (GO:0005938);; Biological Process: endocytosis (GO:0006897);; Cellular Component: integral component of membrane (GO:0016021);; Biological Process: cortical actin cytoskeleton organization (GO:0030866);; Biological Process: fungal-type cell wall organization (GO:0031505);; Biological Process: septin cytoskeleton or…	non-anchored cell wall protein 6, variant 1
gene-NCU07279	3.85683	7.81741	1.73159	up	Cellular Component: integral component of membrane (GO:0016021);;	hypothetical protein NCU07279
gene-NCU07818	0.837693	1.9382	1.73028	up	Molecular Function: O-methyltransferase activity (GO:0008171);;	hypothetical protein NCU07818
gene-NCU00693	1.81446	3.71985	1.72455	up	Cellular Component: nuclear exosome (RNase complex) (GO:0000176);; Cellular Component: cytoplasmic exosome (RNase complex) (GO:0000177);; Cellular Component: exosome (RNase complex) (GO:0000178);; Biological Process: exonucleolytic trimming to generate mature 3'-end of 5.8S rRNA from tricistronic rRNA transcript (SSU-rRNA, 5.8S rRNA, LSU-rRNA) (GO:0000467);; Molecular Function: RNA binding (GO:00…	exosome complex exonuclease RRP40
gene-NCU04218	5.63609	11.1454	1.72367	up	Cellular Component: integral component of membrane (GO:0016021);;	RTA1 domain-containing protein
gene-NCU00565	10.7269	21.5255	1.72152	up	Cellular Component: mitochondrion (GO:0005739);; Biological Process: protein lipoylation (GO:0009249);; Molecular Function: lipoate synthase activity (GO:0016992);; Molecular Function: metal ion binding (GO:0046872);; Molecular Function: 4 iron, 4 sulfur cluster binding (GO:0051539);;	lipoic acid synthetase
gene-NCU04996	31.714	65.4891	1.72046	up	Molecular Function: N-acetyltransferase activity (GO:0008080);;	hypothetical protein NCU04996
gene-NCU08989	13.1843	24.3383	1.7201	up	Molecular Function: GTPase activity (GO:0003924);; Molecular Function: GTP binding (GO:0005525);; Cellular Component: trans-Golgi network (GO:0005802);; Cellular Component: cytosol (GO:0005829);; Biological Process: protein targeting to vacuole (GO:0006623);; Biological Process: endocytosis (GO:0006897);; Biological Process: protein localization to Golgi apparatus (GO:0034067);; Biological Proces…	ADP-ribosylation factor 1 [Neurospora tetrasperma FGSC 2508]
gene-NCU06332	2.71863	5.97036	1.71917	up	Molecular Function: phospholipase A2 activity (GO:0004623);; Cellular Component: mitochondrial inner membrane (GO:0005743);; Biological Process: phosphatidic acid biosynthetic process (GO:0006654);; Biological Process: cardiolipin acyl-chain remodeling (GO:0035965);; Molecular Function: lysophosphatidic acid acyltransferase activity (GO:0042171);; Molecular Function: carboxylic ester hydrolase ac…	alpha/beta hydrolase
gene-NCU01429	18.3802	37.0386	1.71732	up	Molecular Function: O-phospho-L-serine:2-oxoglutarate aminotransferase activity (GO:0004648);; Cellular Component: cytoplasm (GO:0005737);; Biological Process: L-serine biosynthetic process (GO:0006564);; Molecular Function: pyridoxal phosphate binding (GO:0030170);;	phosphoserine aminotransferase
gene-NCU04452	17.2581	32.2523	1.71706	up	Molecular Function: FMN binding (GO:0010181);; Molecular Function: oxidoreductase activity (GO:0016491);;	12-oxophytodienoate reductase 1
gene-NCU06799	0.336853	0.751561	1.71429	up	Molecular Function: RNA polymerase II transcription factor activity, sequence-specific DNA binding (GO:0000981);; Molecular Function: DNA binding (GO:0003677);; Cellular Component: nucleus (GO:0005634);; Biological Process: transcription, DNA-templated (GO:0006351);; Molecular Function: zinc ion binding (GO:0008270);; Cellular Component: host cell nucleus (GO:0042025);;	fungal specific transcription factor
gene-NCU04251	2.66553	5.13817	1.71267	up	Molecular Function: chitin synthase activity (GO:0004100);; Cellular Component: plasma membrane (GO:0005886);; Biological Process: chitin biosynthetic process (GO:0006031);; Cellular Component: integral component of membrane (GO:0016021);; Biological Process: cell wall organization (GO:0071555);;	chitin synthase 3
gene-NCU04841	1.36415	2.82634	1.71178	up	Biological Process: intracellular protein transport (GO:0006886);;	class E vacuolar protein-sorting machinery protein hse-1
gene-NCU07017	54.9474	111.526	1.70767	up	--	hypothetical protein NCU07017
gene-NCU04292	5.90762	11.8067	1.70677	up	Molecular Function: branched-chain-amino-acid transaminase activity (GO:0004084);; Cellular Component: mitochondrion (GO:0005739);; Biological Process: leucine biosynthetic process (GO:0009098);; Biological Process: valine biosynthetic process (GO:0009099);;	branched-chain-amino-acid aminotransferase
gene-NCU03770	9.65077	18.649	1.70375	up	Molecular Function: mannan endo-1,6-alpha-mannosidase activity (GO:0008496);; Cellular Component: integral component of membrane (GO:0016021);; Biological Process: carbohydrate catabolic process (GO:0016052);;	cell wall glycosyl hydrolase Dfg5
gene-NCU04783	2.54826	5.39104	1.69906	up	Molecular Function: phospholipid binding (GO:0005543);; Cellular Component: endosome (GO:0005768);; Cellular Component: plasma membrane (GO:0005886);; Biological Process: endocytosis (GO:0006897);; Biological Process: actin filament organization (GO:0007015);; Cellular Component: clathrin vesicle coat (GO:0030125);; Molecular Function: clathrin binding (GO:0030276);; Cellular Component: intracell…	EH domain binding protein epsin 2
gene-NCU02979	10.4775	20.2923	1.6927	up	Molecular Function: AMP deaminase activity (GO:0003876);; Biological Process: IMP salvage (GO:0032264);;	AMP deaminase
gene-NCU00552	3.61464	6.58035	1.69249	up	Cellular Component: integral component of membrane (GO:0016021);; Biological Process: carotenoid biosynthetic process (GO:0016117);; Molecular Function: oxidoreductase activity (GO:0016491);;	phytoene desaturase
gene-NCU05116	11.145	21.9701	1.68704	up	Cellular Component: cytoplasm (GO:0005737);; Molecular Function: intramolecular transferase activity, phosphotransferases (GO:0016868);;	phosphoglycerate mutase
gene-NCU01077	0.893623	2.02289	1.68389	up	--	hypothetical protein NCU01077
gene-NCU02592	1.61971	3.26508	1.68298	up	--	chitin synthase activator
gene-NCU08601	2.78697	5.49906	1.68217	up	--	hypothetical protein NCU08601
gene-NCU02009	3.15628	6.00584	1.67268	up	Molecular Function: ferric-chelate reductase activity (GO:0000293);; Cellular Component: plasma membrane (GO:0005886);; Biological Process: iron ion transport (GO:0006826);; Biological Process: cellular iron ion homeostasis (GO:0006879);; Biological Process: copper ion import (GO:0015677);; Cellular Component: integral component of membrane (GO:0016021);;	FreB protein
gene-NCU00585	42.8262	83.4457	1.67195	up	Molecular Function: farnesyl-diphosphate farnesyltransferase activity (GO:0004310);; Cellular Component: integral component of membrane (GO:0016021);; Molecular Function: intramolecular lyase activity (GO:0016872);; Molecular Function: squalene synthase activity (GO:0051996);;	phytoene synthase
gene-NCU10028	16.2465	29.8626	1.66974	up	Cellular Component: integral component of membrane (GO:0016021);;	bax Inhibitor family protein
gene-NCU09906	1.07285	2.18882	1.66782	up	Cellular Component: integral component of membrane (GO:0016021);;	hypothetical protein NCU09906
gene-NCU01216	4.81383	9.05944	1.6661	up	Biological Process: G1/S transition of mitotic cell cycle (GO:0000082);; Biological Process: protein polyubiquitination (GO:0000209);; Biological Process: mitotic cell cycle G1 arrest in response to pheromone (GO:0000751);; Molecular Function: ligase activity (GO:0016874);; Biological Process: cellular response to methylmercury (GO:0071406);;	ubiquitin ligase complex F-box protein GRR1
gene-NCU04389	1.44712	2.66154	1.66294	up	Molecular Function: metal ion binding (GO:0046872);;	SET-4
gene-NCU04095	0.447084	0.895467	1.66243	up	Cellular Component: cellular bud neck contractile ring (GO:0000142);; Biological Process: mitotic cell cycle (GO:0000278);; Biological Process: mitotic cytokinesis (GO:0000281);; Biological Process: cytokinesis (GO:0000910);; Biological Process: barrier septum assembly (GO:0000917);; Molecular Function: molecular_function (GO:0003674);; Cellular Component: cellular_component (GO:0005575);; Cellul…	related to SH3-domain protein Cyk3 [Neurospora crassa]
gene-NCU02219	1.01357	2.04433	1.66048	up	Biological Process: cell morphogenesis involved in conjugation with cellular fusion (GO:0000753);; Cellular Component: integral component of membrane (GO:0016021);; Biological Process: plasma membrane fusion involved in cytogamy (GO:0032220);;	hypothetical protein NEUTE1DRAFT_131426 [Neurospora tetrasperma FGSC 2508]
gene-NCU07817	947.437	1801.88	1.6558	up	Molecular Function: carbohydrate binding (GO:0030246);;	non-anchored cell wall protein 3
gene-NCU16857	2.18671	4.09498	1.65471	up	--	hypothetical protein NCU16857
gene-NCU02463	18.1291	36.027	1.65068	up	Cellular Component: integral component of membrane (GO:0016021);;	bax Inhibitor family protein
gene-NCU02750	0.451883	0.897528	1.65043	up	Molecular Function: protein serine/threonine kinase activity (GO:0004674);; Cellular Component: cytoplasm (GO:0005737);; Biological Process: regulation of mitotic cell cycle (GO:0007346);; Biological Process: signal transduction by protein phosphorylation (GO:0023014);; Biological Process: stress-activated protein kinase signaling cascade (GO:0031098);; Biological Process: activation of protein k…	PH domain-containing protein
gene-NCU00568	9.9631	18.7079	1.64997	up	Biological Process: signal peptide processing (GO:0006465);; Biological Process: membrane protein proteolysis (GO:0033619);; Molecular Function: aspartic endopeptidase activity, intramembrane cleaving (GO:0042500);; Cellular Component: integral component of cytoplasmic side of endoplasmic reticulum membrane (GO:0071458);; Cellular Component: integral component of lumenal side of endoplasmic retic…	hypothetical protein NCU00568
gene-NCU10400	0.798233	1.57017	1.64916	up	Molecular Function: phospholipase D activity (GO:0004630);; Cellular Component: plasma membrane (GO:0005886);; Biological Process: phosphatidic acid biosynthetic process (GO:0006654);; Biological Process: phospholipid catabolic process (GO:0009395);; Biological Process: inositol lipid-mediated signaling (GO:0048017);; Molecular Function: N-acylphosphatidylethanolamine-specific phospholipase D act…	phospholipase PldA
gene-NCU08868	0.845529	1.71484	1.63891	up	Biological Process: lipid metabolic process (GO:0006629);;	uncharacterized protein NCU08868
gene-NCU04352	7.35887	13.263	1.63582	up	Molecular Function: motor activity (GO:0003774);; Molecular Function: actin binding (GO:0003779);; Molecular Function: chitin synthase activity (GO:0004100);; Molecular Function: ATP binding (GO:0005524);; Cellular Component: integral component of membrane (GO:0016021);; Cellular Component: myosin complex (GO:0016459);; Cellular Component: cell septum (GO:0030428);; Cellular Component: cell perip…	chitin synthase C
gene-NCU03271	1.49466	2.80925	1.63306	up	--	hypothetical protein NCU03271
gene-NCU00734	2.55133	4.8416	1.63257	up	Molecular Function: cysteine-type peptidase activity (GO:0008234);;	Ulp1 protease
gene-NCU00624	4.30135	7.92349	1.63042	up	Cellular Component: endoplasmic reticulum membrane (GO:0005789);; Biological Process: ER to Golgi vesicle-mediated transport (GO:0006888);; Cellular Component: integral component of membrane (GO:0016021);;	hypothetical protein NEUTE1DRAFT_74347 [Neurospora tetrasperma FGSC 2508]
gene-NCU04386	0.317068	0.596118	1.63036	up	Cellular Component: integral component of membrane (GO:0016021);;	hypothetical protein NCU04386
gene-NCU06369	0.994741	1.78562	1.62882	up	Cellular Component: integral component of membrane (GO:0016021);;	oxidoreductase
gene-NCU07095	1.17104	2.48615	1.62626	up	--	hypothetical protein NCU07095
gene-NCU00515	0.481441	1.00328	1.62567	up	--	uncharacterized protein NCU00515
gene-NCU08174	1.38404	2.57851	1.62255	up	--	hypothetical protein NCU08174
gene-NCU02460	23.2041	42.8407	1.62177	up	Cellular Component: integral component of membrane (GO:0016021);; Biological Process: vesicle-mediated transport (GO:0016192);;	syntaxin family protein, variant 2
gene-NCU01004	3.92337	7.3926	1.61994	up	Cellular Component: Golgi membrane (GO:0000139);; Molecular Function: phosphatidylserine decarboxylase activity (GO:0004609);; Molecular Function: calcium ion binding (GO:0005509);; Cellular Component: Golgi stack (GO:0005795);; Biological Process: phosphatidylethanolamine biosynthetic process (GO:0006646);; Cellular Component: endosome membrane (GO:0010008);; Biological Process: protein autoproc…	phosphatidylserine decarboxylase proenzyme
gene-NCU00582	4.37667	7.99871	1.61851	up	Molecular Function: DNA photolyase activity (GO:0003913);; Biological Process: DNA repair (GO:0006281);;	cryptochrome DASH
gene-NCU04943	3.91454	6.97089	1.6181	up	Molecular Function: SNARE binding (GO:0000149);; Molecular Function: SNAP receptor activity (GO:0005484);; Cellular Component: endoplasmic reticulum membrane (GO:0005789);; Cellular Component: Golgi apparatus (GO:0005794);; Cellular Component: cytosol (GO:0005829);; Biological Process: protein targeting to vacuole (GO:0006623);; Biological Process: ER to Golgi vesicle-mediated transport (GO:00068…	V-SNARE protein Bos1
gene-NCU01036	1.20114	2.21825	1.61678	up	Cellular Component: integral component of membrane (GO:0016021);;	calcium-related spray protein [Neurospora crassa]
gene-NCU04179	1.11021	2.01059	1.61326	up	Molecular Function: transcription regulatory region sequence-specific DNA binding (GO:0000976);; Molecular Function: RNA polymerase II regulatory region sequence-specific DNA binding (GO:0000977);; Molecular Function: RNA polymerase II core promoter proximal region sequence-specific DNA binding (GO:0000978);; Molecular Function: RNA polymerase II transcription factor activity, sequence-specific D…	related to finger protein AZF1 [Neurospora crassa]
gene-NCU09365	1.30426	2.55681	1.61307	up	Biological Process: regulation of alternative mRNA splicing, via spliceosome (GO:0000381);; Biological Process: mRNA splicing, via spliceosome (GO:0000398);; Molecular Function: mRNA binding (GO:0003729);; Cellular Component: nucleoplasm (GO:0005654);; Biological Process: regulation of mRNA splicing, via spliceosome (GO:0048024);; Molecular Function: N6-methyladenosine-containing RNA binding (GO:…	hypothetical protein NCU09365
gene-NCU00234	1.35033	2.70267	1.61117	up	Cellular Component: integral component of membrane (GO:0016021);;	hypothetical protein NCU00234
gene-NCU01256	11.5745	20.6355	1.60925	up	Molecular Function: molecular_function (GO:0003674);; Molecular Function: catalytic activity (GO:0003824);; Molecular Function: amidophosphoribosyltransferase activity (GO:0004044);; Cellular Component: cellular_component (GO:0005575);; Cellular Component: intracellular (GO:0005622);; Cellular Component: cell (GO:0005623);; Cellular Component: cytoplasm (GO:0005737);; Biological Process: proteoly…	glutamine amidotransferase
gene-NCU07221	3.23293	5.70331	1.60907	up	Molecular Function: phosphorelay sensor kinase activity (GO:0000155);;	two-component system protein A
gene-NCU07921	5.68696	10.3291	1.60754	up	--	hypothetical protein NCU07921
gene-NCU05988	1.59548	2.54677	1.60615	up	Biological Process: regulation of transcription, DNA-templated (GO:0006355);; Biological Process: regulation of transcription from RNA polymerase II promoter (GO:0006357);; Biological Process: biological_process (GO:0008150);; Biological Process: regulation of biosynthetic process (GO:0009889);; Biological Process: positive regulation of biosynthetic process (GO:0009891);; Biological Process: pos…	uncharacterized protein NCU05988
gene-NCU08100	3.27881	6.02828	1.60587	up	Cellular Component: integral component of membrane (GO:0016021);;	hypothetical protein NCU08100
gene-NCU06922	15.6279	29.6841	1.60549	up	Cellular Component: integral component of membrane (GO:0016021);; Biological Process: vesicle-mediated transport (GO:0016192);;	endosomal cargo receptor
gene-NCU05591	0.421575	0.675641	1.60124	up	Molecular Function: ATP binding (GO:0005524);; Cellular Component: plasma membrane (GO:0005886);; Cellular Component: integral component of membrane (GO:0016021);; Molecular Function: ATPase activity (GO:0016887);; Molecular Function: ATPase activity, coupled to transmembrane movement of substances (GO:0042626);; Biological Process: transmembrane transport (GO:0055085);;	ABC transporter CDR4
gene-NCU07668	0.591648	1.03734	1.60096	up	Cellular Component: integral component of membrane (GO:0016021);; Molecular Function: transmembrane transporter activity (GO:0022857);;	MFS multidrug transporter
gene-NCU09817	117.656	206.056	1.59764	up	Molecular Function: 3-deoxy-7-phosphoheptulonate synthase activity (GO:0003849);; Cellular Component: cytoplasm (GO:0005737);; Biological Process: aromatic amino acid family biosynthetic process (GO:0009073);;	DAHP synthase
gene-NCU04695	1.9057	4.08272	1.59681	up	Molecular Function: methyltransferase activity (GO:0008168);; Biological Process: methylation (GO:0032259);;	methyltransferase-UbiE family protein
gene-NCU04481	1.06984	2.05	1.58991	up	Molecular Function: ATP binding (GO:0005524);; Cellular Component: cytoplasm (GO:0005737);; Cellular Component: mitochondrion (GO:0005739);; Biological Process: misfolded or incompletely synthesized protein catabolic process (GO:0006515);; Molecular Function: ATPase activity (GO:0016887);;	mitochondrial ATPase
gene-NCU01523	28.9425	52.1935	1.58948	up	Molecular Function: GTPase activity (GO:0003924);; Molecular Function: GTP binding (GO:0005525);;	hypothetical protein NEUTE1DRAFT_130332 [Neurospora tetrasperma FGSC 2508]
gene-NCU03686	1.58492	2.79222	1.58857	up	Molecular Function: RNA polymerase II transcription factor activity, sequence-specific DNA binding (GO:0000981);; Molecular Function: zinc ion binding (GO:0008270);; Cellular Component: host cell nucleus (GO:0042025);;	oxidase assembly protein 2, variant
gene-NCU07485	1.49043	2.77852	1.58715	up	--	hypothetical protein NCU07485
gene-NCU07287	116.894	200.184	1.58449	up	--	hypothetical protein NCU07287
gene-NCU16419	1.40682	2.99218	1.58317	up	--	hypothetical protein NCU16419
gene-NCU02294	3.89006	6.7231	1.5814	up	Cellular Component: trans-Golgi network (GO:0005802);; Cellular Component: cytosol (GO:0005829);; Biological Process: Golgi to endosome transport (GO:0006895);; Cellular Component: integral component of Golgi membrane (GO:0030173);; Biological Process: protein localization to Golgi apparatus (GO:0034067);; Biological Process: Golgi to plasma membrane protein transport (GO:0043001);;	hypothetical protein NCU02294
gene-NCU00620	1.0536	2.07899	1.57943	up	Molecular Function: SNARE binding (GO:0000149);; Molecular Function: SNAP receptor activity (GO:0005484);; Cellular Component: plasma membrane (GO:0005886);; Biological Process: intracellular protein transport (GO:0006886);; Biological Process: exocytosis (GO:0006887);; Biological Process: vesicle fusion (GO:0006906);; Cellular Component: endomembrane system (GO:0012505);; Cellular Component: int…	hypothetical protein NCU00620
gene-NCU04644	36.036	63.1761	1.57913	up	Cellular Component: integral component of membrane (GO:0016021);; Molecular Function: transferase activity (GO:0016740);;	hypothetical protein NCU04644
gene-NCU00073	2.60929	4.94576	1.57653	up	--	hypothetical protein NCU00073
gene-NCU17116	3.79187	6.81579	1.57473	up	Cellular Component: integral component of membrane (GO:0016021);;	hypothetical protein NCU17116
gene-NCU03979	84.6722	155.392	1.57311	up	Molecular Function: biotin synthase activity (GO:0004076);; Biological Process: biotin biosynthetic process (GO:0009102);; Molecular Function: 2 iron, 2 sulfur cluster binding (GO:0051537);;	biotin synthase
gene-NCU05694	0.597304	1.07157	1.57163	up	--	hypothetical protein NCU05694
gene-NCU07468	1.54696	2.65475	1.5688	up	Molecular Function: catalytic activity (GO:0003824);;	hypothetical protein NEUTE1DRAFT_88893 [Neurospora tetrasperma FGSC 2508]
gene-NCU01899	0.680365	1.3452	1.56811	up	Cellular Component: integral component of membrane (GO:0016021);;	hypothetical protein NCU01899
gene-NCU04015	0.705288	1.42366	1.56305	up	Biological Process: intracellular protein transport (GO:0006886);; Cellular Component: endosome membrane (GO:0010008);; Molecular Function: metal ion binding (GO:0046872);;	vacuolar protein sorting-associated protein 27
gene-NCU09841	24.6842	44.3275	1.56008	up	Molecular Function: acid phosphatase activity (GO:0003993);; Molecular Function: protein tyrosine phosphatase activity (GO:0004725);; Molecular Function: non-membrane spanning protein tyrosine phosphatase activity (GO:0004726);; Cellular Component: cytoplasm (GO:0005737);;	phosphotyrosine protein phosphatase
gene-NCU08874	3.49199	6.0766	1.55546	up	Cellular Component: endoplasmic reticulum (GO:0005783);; Biological Process: ER to Golgi vesicle-mediated transport (GO:0006888);; Cellular Component: TRAPP complex (GO:0030008);; Cellular Component: TRAPPI protein complex (GO:1990070);; Cellular Component: TRAPPII protein complex (GO:1990071);; Cellular Component: TRAPPIII protein complex (GO:1990072);;	BET3 family protein
gene-NCU04736	4.7843	8.0994	1.55462	up	Molecular Function: calcium-transporting ATPase activity (GO:0005388);; Molecular Function: ATP binding (GO:0005524);; Biological Process: cellular calcium ion homeostasis (GO:0006874);; Cellular Component: integral component of membrane (GO:0016021);; Molecular Function: cation-transporting ATPase activity (GO:0019829);; Cellular Component: intracellular membrane-bounded organelle (GO:0043231);;	plasma membrane calcium-transporting ATPase 3
gene-NCU00042	3.41874	6.48593	1.54967	up	--	selenoprotein domain-containing protein
gene-NCU03993	2.42424	4.369	1.54901	up	--	hypothetical protein NCU03993
gene-NCU00872	1.26213	2.37949	1.54634	up	Cellular Component: plasma membrane (GO:0005886);; Cellular Component: integral component of membrane (GO:0016021);; Biological Process: fungal-type cell wall organization (GO:0031505);; Cellular Component: cell cortex of cell tip (GO:0051285);;	hypothetical protein NCU00872
gene-NCU03904	64.058	114.064	1.54502	up	--	hypothetical protein NCU03904
gene-NCU09116	12.0572	21.0462	1.54468	up	Biological Process: tyrosine biosynthetic process (GO:0006571);; Molecular Function: transaminase activity (GO:0008483);; Molecular Function: aromatic-amino-acid:2-oxoglutarate aminotransferase activity (GO:0008793);; Biological Process: aromatic amino acid family biosynthetic process (GO:0009073);; Biological Process: aromatic amino acid family catabolic process (GO:0009074);; Biological Process…	aromatic aminotransferase Aro8, variant
gene-NCU04244	6.15807	10.6454	1.53993	up	Cellular Component: integral component of membrane (GO:0016021);; Biological Process: vesicle-mediated transport (GO:0016192);;	hypothetical protein NEUTE1DRAFT_56564 [Neurospora tetrasperma FGSC 2508]
gene-NCU00570	11.172	19.5479	1.5392	up	Molecular Function: nucleic acid binding (GO:0003676);; Molecular Function: DNA-directed 5'-3' RNA polymerase activity (GO:0003899);; Cellular Component: nucleolus (GO:0005730);; Biological Process: transcription, DNA-templated (GO:0006351);; Molecular Function: zinc ion binding (GO:0008270);; Biological Process: tRNA 3'-trailer cleavage (GO:0042779);;	uncharacterized protein SMAC_01269 [Sordaria macrospora k-hell]
gene-NCU08707	3.09007	5.19034	1.5385	up	Molecular Function: structural molecule activity (GO:0005198);; Cellular Component: cytoplasm (GO:0005737);; Cellular Component: mitochondrion (GO:0005739);; Biological Process: iron-sulfur cluster assembly (GO:0016226);; Molecular Function: 2 iron, 2 sulfur cluster binding (GO:0051537);; Biological Process: protein maturation by iron-sulfur cluster transfer (GO:0097428);;	iron sulfur assembly protein
gene-NCU02621	2.44332	4.18138	1.53739	up	Cellular Component: nucleus (GO:0005634);;	C2H2 transcription factor
gene-NCU03079	1.33375	2.31638	1.53449	up	Cellular Component: membrane (GO:0016020);;	hypothetical protein NCU03079
gene-NCU11187	10.6849	18.0549	1.53363	up	Molecular Function: GTPase activity (GO:0003924);; Molecular Function: signal recognition particle binding (GO:0005047);; Molecular Function: GTP binding (GO:0005525);; Cellular Component: signal recognition particle receptor complex (GO:0005785);; Cellular Component: endoplasmic reticulum membrane (GO:0005789);; Biological Process: protein targeting (GO:0006605);; Biological Process: SRP-depende…	signal sequence receptor alpha subunit
gene-NCU00388	0.621405	1.05221	1.53349	up	--	hypothetical protein NCU00388
gene-NCU04988	0.790797	1.5602	1.52985	up	--	hypothetical protein NCU04988
gene-NCU05517	7.20587	12.5674	1.52904	up	Biological Process: mitochondrial genome maintenance (GO:0000002);; Cellular Component: mitochondrial chromosome (GO:0000262);; Biological Process: recombinational repair (GO:0000725);; Biological Process: DNA strand renaturation (GO:0000733);; Molecular Function: DNA binding (GO:0003677);; Molecular Function: single-stranded DNA binding (GO:0003697);; Biological Process: interstrand cross-link r…	mitochondrial genome maintenance protein MGM101
gene-NCU06186	0.355585	0.704822	1.52886	up	--	hypothetical protein NCU06186
gene-NCU09968	0.765574	1.04853	1.52641	up	--	uncharacterized protein NCU09968
gene-NCU08909	87.7501	149.942	1.52476	up	Cellular Component: plasma membrane (GO:0005886);; Cellular Component: integral component of membrane (GO:0016021);; Molecular Function: transferase activity (GO:0016740);; Cellular Component: anchored component of membrane (GO:0031225);;	beta-1,3-glucanosyltransferase
gene-NCU07784	3.61813	6.99747	1.52157	up	--	SAM binding domain-containing protein
gene-NCU03840	0.540563	0.949396	1.52133	up	--	hypothetical protein NCU03840
gene-NCU02811	13.4629	23.1024	1.52097	up	Cellular Component: integral component of membrane (GO:0016021);;	hyphal anastamosis-8 protein
gene-NCU03571	0.463552	0.882176	1.52063	up	Molecular Function: protein serine/threonine kinase activity (GO:0004674);; Molecular Function: ATP binding (GO:0005524);; Biological Process: peptidyl-serine phosphorylation (GO:0018105);; Biological Process: intracellular signal transduction (GO:0035556);;	serine/threonine protein kinase
gene-NCU06314	3.46815	5.63081	1.52024	up	Molecular Function: ATP binding (GO:0005524);; Cellular Component: mRNA cleavage factor complex (GO:0005849);; Biological Process: mRNA 3'-end processing (GO:0031124);;	hypothetical protein NCU06314
gene-NCU09974	4.51481	7.69544	1.51586	up	Molecular Function: RNA polymerase II transcription factor activity, sequence-specific DNA binding (GO:0000981);; Molecular Function: DNA binding (GO:0003677);; Cellular Component: nucleus (GO:0005634);; Biological Process: transcription, DNA-templated (GO:0006351);; Molecular Function: zinc ion binding (GO:0008270);; Cellular Component: integral component of membrane (GO:0016021);; Cellular Comp…	fungal specific transcription factor domain-containing protein
gene-NCU00854	0.861651	1.52184	1.51253	up	Molecular Function: hydrolase activity (GO:0016787);;	hypothetical protein NCU00854
gene-NCU06711	96.5668	155.544	1.51157	up	Cellular Component: cytosol (GO:0005829);; Biological Process: cytokinin biosynthetic process (GO:0009691);; Molecular Function: hydrolase activity, hydrolyzing N-glycosyl compounds (GO:0016799);;	hypothetical protein NCU06711
gene-NCU01555	76.0956	125.238	1.50836	up	--	hypothetical protein NCU01555
gene-NCU03830	3.6356	5.83308	1.50786	up	--	hypothetical protein NCU03830
gene-NCU00352	1.87109	3.08673	1.50719	up	Molecular Function: magnesium ion binding (GO:0000287);; Molecular Function: ATP binding (GO:0005524);; Cellular Component: trans-Golgi network (GO:0005802);; Cellular Component: plasma membrane (GO:0005886);; Biological Process: intracellular protein transport (GO:0006886);; Biological Process: post-Golgi vesicle-mediated transport (GO:0006892);; Cellular Component: integral component of membran…	phospholipid-transporting ATPase
gene-NCU02755	12.6997	21.669	1.50589	up	Biological Process: phospholipid metabolic process (GO:0006644);; Molecular Function: phosphatidate phosphatase activity (GO:0008195);; Cellular Component: integral component of membrane (GO:0016021);;	PAP2 domain-containing protein
gene-NCU01599	1.17713	1.95102	1.50567	up	--	hypothetical protein NCU01599
gene-NCU03915	1.18837	2.10185	1.50385	up	--	hypothetical protein NCU03915
gene-NCU00999	21.7757	37.5513	1.5019	up	--	hypothetical protein NCU00999
gene-NCU08319	1.45334	2.67506	1.49747	up	Biological Process: intracellular signal transduction (GO:0035556);;	developmental regulator flbA
gene-NCU02719	2.64703	4.79852	1.49244	up	Molecular Function: protein dimerization activity (GO:0046983);;	hypothetical protein NCU02719
gene-NCU03022	0.629273	1.23724	1.491	up	--	F-box domain-containing protein
gene-NCU03175	1.53078	2.80011	1.48853	up	Cellular Component: integral component of membrane (GO:0016021);;	hypothetical protein NCU03175
gene-NCU01997	3.39843	5.49619	1.48534	up	Cellular Component: integral component of membrane (GO:0016021);;	ABC transporter
gene-NCU02203	4.95602	7.95325	1.48208	up	Molecular Function: molecular_function (GO:0003674);; Molecular Function: catalytic activity (GO:0003824);; Molecular Function: ubiquitin-protein transferase activity (GO:0004842);; Molecular Function: binding (GO:0005488);; Cellular Component: cellular_component (GO:0005575);; Cellular Component: intracellular (GO:0005622);; Cellular Component: cell (GO:0005623);; Cellular Component: cytoplasm (…	C2H2 finger domain-containing protein
gene-NCU10907	0.871641	1.42966	1.48024	up	Molecular Function: aspartic-type endopeptidase activity (GO:0004190);; Biological Process: proteolysis (GO:0006508);; Biological Process: protein catabolic process (GO:0030163);;	PEPAd
gene-NCU06249	1.36145	2.13741	1.47941	up	Molecular Function: protein serine/threonine kinase activity (GO:0004674);; Molecular Function: ATP binding (GO:0005524);; Cellular Component: nucleus (GO:0005634);; Cellular Component: cytoplasm (GO:0005737);; Cellular Component: cytosol (GO:0005829);; Biological Process: protein phosphorylation (GO:0006468);; Biological Process: intracellular signal transduction (GO:0035556);; Biological Proces…	serine/threonine protein kinase
gene-NCU05768	2.15791	3.61581	1.47673	up	--	hypothetical protein NEUTE2DRAFT_24494, partial [Neurospora tetrasperma FGSC 2509]
gene-NCU03381	4.93125	8.38879	1.47239	up	Molecular Function: diacylglycerol kinase activity (GO:0004143);; Cellular Component: integral component of membrane (GO:0016021);;	phosphatidate cytidylyltransferase
gene-NCU09241	1.92321	3.26069	1.47084	up	--	hypothetical protein NCU09241
gene-NCU08348	4.707	7.7584	1.46981	up	Molecular Function: protein binding (GO:0005515);;	hypothetical protein NCU08348
gene-NCU07098	1.39905	2.18984	1.46892	up	Molecular Function: protein binding (GO:0005515);;	hypothetical protein NCU07098
gene-NCU01386	1.76597	3.01367	1.46706	up	Molecular Function: RNA polymerase II transcription factor activity, sequence-specific DNA binding (GO:0000981);; Molecular Function: DNA binding (GO:0003677);; Cellular Component: nucleus (GO:0005634);; Biological Process: transcription, DNA-templated (GO:0006351);; Molecular Function: zinc ion binding (GO:0008270);; Cellular Component: host cell nucleus (GO:0042025);;	hypothetical protein NCU01386
gene-NCU05785	4.49446	7.60254	1.46415	up	Biological Process: fungal-type cell wall biogenesis (GO:0009272);; Cellular Component: integral component of membrane (GO:0016021);; Biological Process: transmembrane transport (GO:0055085);;	DUF907 domain-containing protein
gene-NCU01306	1.11329	1.96176	1.46264	up	--	hypothetical protein NCU01306
gene-NCU08607	24.0128	38.8651	1.45975	up	Cellular Component: endoplasmic reticulum (GO:0005783);; Biological Process: ER to Golgi vesicle-mediated transport (GO:0006888);; Biological Process: retrograde vesicle-mediated transport, Golgi to ER (GO:0006890);; Cellular Component: COPII-coated ER to Golgi transport vesicle (GO:0030134);; Cellular Component: integral component of Golgi membrane (GO:0030173);; Cellular Component: integral com…	endoplasmic reticulum-Golgi intermediate compartment protein 3
gene-NCU05526	122.448	195.894	1.4583	up	Molecular Function: homocitrate synthase activity (GO:0004410);; Biological Process: lysine biosynthetic process via aminoadipic acid (GO:0019878);;	hypothetical protein NEUTE1DRAFT_68872 [Neurospora tetrasperma FGSC 2508]
gene-NCU07062	0.359976	0.578253	1.45811	up	Molecular Function: protein serine/threonine kinase activity (GO:0004674);; Molecular Function: ATP binding (GO:0005524);; Biological Process: peptidyl-serine phosphorylation (GO:0018105);; Biological Process: intracellular signal transduction (GO:0035556);;	protein kinase
gene-NCU07417	2.18897	3.51082	1.45043	up	Biological Process: mitotic spindle elongation (GO:0000022);; Biological Process: vesicle-mediated transport (GO:0016192);; Cellular Component: integral component of Golgi membrane (GO:0030173);;	golgi apparatus membrane protein tvp38
gene-NCU05985	5.18119	8.53139	1.45024	up	Molecular Function: glycerol-3-phosphate O-acyltransferase activity (GO:0004366);; Biological Process: phospholipid biosynthetic process (GO:0008654);; Molecular Function: glycerone-phosphate O-acyltransferase activity (GO:0016287);; Cellular Component: integral component of endoplasmic reticulum membrane (GO:0030176);;	glycerol-3-phosphate O-acyltransferase
gene-NCU02952	1.14759	2.01911	1.44764	up	--	hypothetical protein NCU02952
gene-NCU02336	1.51125	2.26322	1.44644	up	Cellular Component: integral component of membrane (GO:0016021);;	capsule associated protein
gene-NCU00447	6.3852	10.0428	1.44616	up	Molecular Function: serine C-palmitoyltransferase activity (GO:0004758);; Cellular Component: cytoplasm (GO:0005737);; Cellular Component: serine C-palmitoyltransferase complex (GO:0017059);; Molecular Function: pyridoxal phosphate binding (GO:0030170);; Cellular Component: SPOTS complex (GO:0035339);; Biological Process: sphingosine biosynthetic process (GO:0046512);; Biological Process: ceramid…	serine palmitoyltransferase 2
gene-NCU11307	2.957	4.36654	1.44496	up	Cellular Component: fungal-type vacuole membrane (GO:0000329);; Molecular Function: iron ion transmembrane transporter activity (GO:0005381);; Molecular Function: manganese ion transmembrane transporter activity (GO:0005384);; Cellular Component: vacuolar membrane (GO:0005774);; Biological Process: intracellular sequestering of iron ion (GO:0006880);; Cellular Component: membrane (GO:0016020);; C…	CCC1
gene-NCU01438	42.6123	71.208	1.4449	up	Cellular Component: nucleus (GO:0005634);; Biological Process: nucleosome assembly (GO:0006334);;	nucleosome assembly protein
gene-NCU07569	139.679	227.538	1.44456	up	Molecular Function: structural constituent of cell wall (GO:0005199);; Cellular Component: cell wall (GO:0005618);;	hypothetical protein NCU07569
gene-NCU11129	4.42513	7.33147	1.44404	up	Cellular Component: fungal-type vacuole lumen (GO:0000328);; Molecular Function: carboxypeptidase activity (GO:0004180);; Molecular Function: metallocarboxypeptidase activity (GO:0004181);; Biological Process: nitrogen compound metabolic process (GO:0006807);; Molecular Function: metal ion binding (GO:0046872);; Biological Process: proteolysis involved in cellular protein catabolic process (GO:00…	carboxypeptidase s
gene-NCU01940	1.94512	3.05272	1.44146	up	Molecular Function: protein serine/threonine kinase activity (GO:0004674);; Molecular Function: ATP binding (GO:0005524);; Cellular Component: nucleus (GO:0005634);; Cellular Component: cytoplasm (GO:0005737);; Biological Process: protein phosphorylation (GO:0006468);; Biological Process: cellular cation homeostasis (GO:0030003);; Biological Process: intracellular signal transduction (GO:0035556)…	serine/threonine protein kinase
gene-NCU16677	1.54395	2.73353	1.43581	up	--	hypothetical protein NCU16677
gene-NCU09694	4.61551	7.92411	1.43525	up	--	hypothetical protein NCU09694
gene-NCU03989	1.71173	2.92196	1.4352	up	Molecular Function: ATP transmembrane transporter activity (GO:0005347);; Cellular Component: integral component of membrane (GO:0016021);;	ADP,ATP carrier protein
gene-NCU04265	3.50453	5.75453	1.43362	up	Molecular Function: hydrolase activity, hydrolyzing O-glycosyl compounds (GO:0004553);; Biological Process: carbohydrate metabolic process (GO:0005975);;	invertase
gene-NCU00161	0.378701	0.628156	1.43349	up	Cellular Component: cellular_component (GO:0005575);; Cellular Component: intracellular (GO:0005622);; Cellular Component: cell (GO:0005623);; Cellular Component: cytoplasm (GO:0005737);; Cellular Component: mitochondrion (GO:0005739);; Cellular Component: organelle (GO:0043226);; Cellular Component: membrane-bounded organelle (GO:0043227);; Cellular Component: intracellular organelle (GO:0043229…	uncharacterized protein NCU00161
gene-NCU07061	8.2988	13.4629	1.4331	up	--	hypothetical protein NCU07061
gene-NCU02202	16.8639	27.1129	1.42789	up	Molecular Function: endoribonuclease activity (GO:0004521);; Molecular Function: protein kinase activity (GO:0004672);; Molecular Function: protein serine/threonine kinase activity (GO:0004674);; Molecular Function: ATP binding (GO:0005524);; Cellular Component: endoplasmic reticulum membrane (GO:0005789);; Biological Process: mRNA processing (GO:0006397);; Biological Process: endoplasmic reticul…	serine/threonine kinase IREI
gene-NCU02969	3.12661	5.25628	1.42684	up	Biological Process: ceramide metabolic process (GO:0006672);; Cellular Component: integral component of membrane (GO:0016021);; Molecular Function: hydrolase activity, acting on carbon-nitrogen (but not peptide) bonds, in linear amides (GO:0016811);;	alkaline ceramidase
gene-NCU04495	2.66199	4.01912	1.42657	up	Cellular Component: nucleus (GO:0005634);; Biological Process: regulation of transcription from RNA polymerase II promoter (GO:0006357);; Cellular Component: cyclin/CDK positive transcription elongation factor complex (GO:0008024);; Molecular Function: cyclin-dependent protein serine/threonine kinase regulator activity (GO:0016538);; Biological Process: positive regulation of DNA-templated transc…	C-type cyclin
gene-NCU07129	5.88344	10.2982	1.42537	up	Biological Process: amino acid transmembrane transport (GO:0003333);; Molecular Function: amino acid transmembrane transporter activity (GO:0015171);; Cellular Component: integral component of membrane (GO:0016021);;	amino-acid permease inda1
gene-NCU04872	13.691	22.6595	1.42411	up	Cellular Component: integral component of membrane (GO:0016021);;	hypothetical protein NCU04872
gene-NCU09806	20.8996	35.9192	1.42131	up	--	hypothetical protein NCU09806
gene-NCU06968	18.6886	30.0987	1.42125	up	Cellular Component: endoplasmic reticulum (GO:0005783);; Cellular Component: integral component of membrane (GO:0016021);; Biological Process: membrane organization (GO:0061024);; Biological Process: endoplasmic reticulum tubular network organization (GO:0071786);;	hypothetical protein NCU06968
gene-NCU16721	0.421276	0.731162	1.41755	up	Cellular Component: integral component of membrane (GO:0016021);;	integral membrane protein
gene-NCU06366	7.69482	12.3278	1.41661	up	Cellular Component: fungal-type vacuole membrane (GO:0000329);; Biological Process: cellular calcium ion homeostasis (GO:0006874);; Molecular Function: calcium:proton antiporter activity (GO:0015369);; Cellular Component: integral component of membrane (GO:0016021);; Biological Process: calcium ion transmembrane transport (GO:0070588);;	Ca2+/H+ antiporter
gene-NCU03488	42.8109	69.4946	1.41455	up	Molecular Function: orotidine-5'-phosphate decarboxylase activity (GO:0004590);; Biological Process: 'de novo' pyrimidine nucleobase biosynthetic process (GO:0006207);; Biological Process: 'de novo' UMP biosynthetic process (GO:0044205);;	orotidine-5'-phosphate decarboxylase Pyr-4
gene-NCU08420	0.631109	0.990251	1.41165	up	--	hypothetical protein NCU08420
gene-NCU06733	0.626585	1.0413	1.40919	up	Molecular Function: microtubule motor activity (GO:0003777);; Molecular Function: ATP binding (GO:0005524);; Cellular Component: kinesin complex (GO:0005871);; Cellular Component: microtubule (GO:0005874);; Biological Process: microtubule-based movement (GO:0007018);; Molecular Function: microtubule binding (GO:0008017);; Molecular Function: ATPase activity (GO:0016887);; Biological Process: cyto…	kinesin
gene-NCU00716	62.9089	105.367	1.40877	up	--	non-anchored cell wall protein 5
gene-NCU01503	2.92295	4.62616	1.4076	up	Cellular Component: nucleus (GO:0005634);; Biological Process: ribosome biogenesis (GO:0042254);;	pre-rRNA processing protein Tsr1
gene-NCU07141	12.7896	19.6893	1.39695	up	Cellular Component: Golgi membrane (GO:0000139);; Biological Process: protein N-linked glycosylation (GO:0006487);;	hypothetical protein NCU07141
gene-NCU10143	2.69712	4.44047	1.39678	up	Molecular Function: ATP binding (GO:0005524);; Biological Process: cation transport (GO:0006812);; Cellular Component: integral component of membrane (GO:0016021);; Molecular Function: ATPase activity (GO:0016887);; Molecular Function: metal ion binding (GO:0046872);;	ATPase type 13A2
gene-NCU04256	2.46663	4.0296	1.39276	up	Cellular Component: cellular_component (GO:0005575);; Cellular Component: intracellular (GO:0005622);; Cellular Component: cell (GO:0005623);; Cellular Component: nucleus (GO:0005634);; Cellular Component: organelle (GO:0043226);; Cellular Component: membrane-bounded organelle (GO:0043227);; Cellular Component: intracellular organelle (GO:0043229);; Cellular Component: intracellular membrane-boun…	hypothetical protein NCU04256
gene-NCU09573	0.7357	1.40283	1.39135	up	--	hypothetical protein NCU09573
gene-NCU02576	4.44922	6.73896	1.38622	up	Molecular Function: RNA polymerase II transcription factor activity, sequence-specific DNA binding (GO:0000981);; Molecular Function: DNA binding (GO:0003677);; Cellular Component: nucleus (GO:0005634);; Biological Process: transcription, DNA-templated (GO:0006351);; Molecular Function: zinc ion binding (GO:0008270);; Cellular Component: host cell nucleus (GO:0042025);;	C6 finger domain-containing protein, variant
gene-NCU02354	0.568366	0.935762	1.38556	up	Molecular Function: chromatin binding (GO:0003682);; Biological Process: nucleosome disassembly (GO:0006337);; Biological Process: transcription elongation from RNA polymerase II promoter (GO:0006368);; Cellular Component: RSC complex (GO:0016586);; Biological Process: ATP-dependent chromatin remodeling (GO:0043044);;	RSC complex subunit
gene-NCU09322	2.30849	3.59052	1.38269	up	--	chitin synthase activator, variant
gene-NCU03949	25.2488	39.5398	1.38203	up	Molecular Function: nitronate monooxygenase activity (GO:0018580);; Molecular Function: dioxygenase activity (GO:0051213);;	FMN-dependent 2-nitropropane dioxygenase
gene-NCU00849	4.10545	6.3307	1.38083	up	--	hypothetical protein NCU00849
gene-NCU06113	4.30781	7.14601	1.3798	up	Cellular Component: cellular_component (GO:0005575);; Cellular Component: intracellular (GO:0005622);; Cellular Component: cell (GO:0005623);; Cellular Component: nucleus (GO:0005634);; Cellular Component: cytoplasm (GO:0005737);; Cellular Component: organelle (GO:0043226);; Cellular Component: membrane-bounded organelle (GO:0043227);; Cellular Component: intracellular organelle (GO:0043229);; Ce…	ammecr1 family protein
gene-NCU06811	1.33023	1.97509	1.37957	up	Cellular Component: integral component of membrane (GO:0016021);;	hypothetical protein NCU06811
gene-NCU08070	10.6746	17.1702	1.37466	up	Molecular Function: nucleotide binding (GO:0000166);; Cellular Component: mitochondrion (GO:0005739);; Molecular Function: metal ion binding (GO:0046872);; Molecular Function: NADHX epimerase activity (GO:0052856);; Molecular Function: NADPHX epimerase activity (GO:0052857);;	meiotically up-regulated 182 protein
gene-NCU16952	20.0032	31.968	1.3746	up	Cellular Component: integral component of mitochondrial outer membrane (GO:0031307);; Biological Process: protein import into mitochondrial outer membrane (GO:0045040);; Biological Process: mitochondrial outer membrane translocase complex assembly (GO:0070096);;	hypothetical protein NCU16952
gene-NCU09782	5.3544	8.13221	1.37385	up	Cellular Component: integral component of membrane (GO:0016021);;	hypothetical protein NCU09782
gene-NCU07855	0.969659	1.63338	1.37077	up	Cellular Component: nuclear chromosome (GO:0000228);; Biological Process: chromatin remodeling (GO:0006338);;	hypothetical protein NCU07855
gene-NCU04427	4.60233	7.06474	1.37029	up	Cellular Component: cytoplasm (GO:0005737);; Cellular Component: cytoskeleton (GO:0005856);; Cellular Component: plasma membrane (GO:0005886);; Molecular Function: cytoskeletal protein binding (GO:0008092);; Cellular Component: endocytic vesicle (GO:0030139);; Biological Process: septin cytoskeleton organization (GO:0032185);;	hypothetical protein NCU04427
gene-NCU08297	10.5389	16.5827	1.37022	up	Molecular Function: GTPase activity (GO:0003924);; Molecular Function: GTP binding (GO:0005525);; Cellular Component: septin ring (GO:0005940);; Cellular Component: microtubule cytoskeleton (GO:0015630);; Cellular Component: septin complex (GO:0031105);; Cellular Component: cell division site (GO:0032153);; Biological Process: cellular protein localization (GO:0034613);; Molecular Function: bindi…	cell division control protein 3
gene-NCU06253	0.683298	1.04188	1.36927	up	--	hypothetical protein NCU06253
gene-NCU01845	13.327	19.9754	1.36311	up	Molecular Function: phosphatase activity (GO:0016791);;	phosphoglycerate mutase family domain-containing protein
gene-NCU03360	1.03636	1.63161	1.36238	up	Biological Process: reproduction (GO:0000003);; Cellular Component: incipient cellular bud site (GO:0000131);; Biological Process: cell separation after cytokinesis (GO:0000920);; Molecular Function: protein binding (GO:0005515);; Cellular Component: cellular_component (GO:0005575);; Cellular Component: intracellular (GO:0005622);; Cellular Component: cell (GO:0005623);; Cellular Component: cytop…	hypothetical protein NCU03360
gene-NCU02355	1.62414	2.55027	1.36037	up	--	hypothetical protein NCU02355
gene-NCU09364	3.99534	6.2147	1.35854	up	Cellular Component: cellular_component (GO:0005575);; Cellular Component: intracellular (GO:0005622);; Cellular Component: cell (GO:0005623);; Cellular Component: cytoplasm (GO:0005737);; Cellular Component: intracellular part (GO:0044424);; Cellular Component: cell part (GO:0044464);;	hsp30-like protein
gene-NCU03013	42.3654	65.3252	1.35553	up	Molecular Function: superoxide dismutase activity (GO:0004784);; Molecular Function: copper ion binding (GO:0005507);; Cellular Component: extracellular region (GO:0005576);; Cellular Component: extracellular space (GO:0005615);; Biological Process: removal of superoxide radicals (GO:0019430);;	anchored cell wall protein 10, variant
gene-NCU05318	3.07688	4.53005	1.35153	up	Cellular Component: integral component of membrane (GO:0016021);;	hypothetical protein NCU05318
gene-NCU05076	16.2677	26.348	1.34642	up	Cellular Component: mitochondrial ribosome (GO:0005761);; Biological Process: mitochondrial respiratory chain complex III assembly (GO:0034551);; Molecular Function: ribosome binding (GO:0043022);; Cellular Component: Cbp3p-Cbp6 complex (GO:0061671);; Biological Process: positive regulation of mitochondrial translation (GO:0070131);;	hypothetical protein NCU05076
gene-NCU03239	4.84459	7.24013	1.3404	up	Cellular Component: nuclear chromosome (GO:0000228);; Cellular Component: transcription export complex (GO:0000346);; Cellular Component: THO complex (GO:0000347);; Cellular Component: THO complex part of transcription export complex (GO:0000445);; Molecular Function: molecular_function (GO:0003674);; Molecular Function: nucleic acid binding (GO:0003676);; Molecular Function: RNA binding (GO:0003…	hypothetical protein NEUTE1DRAFT_91019 [Neurospora tetrasperma FGSC 2508]
gene-NCU04172	12.5036	18.9663	1.33939	up	Molecular Function: nucleotide binding (GO:0000166);; Molecular Function: adenyl-nucleotide exchange factor activity (GO:0000774);; Biological Process: cytoplasmic translation (GO:0002181);; Molecular Function: molecular_function (GO:0003674);; Molecular Function: binding (GO:0005488);; Cellular Component: cellular_component (GO:0005575);; Cellular Component: intracellular (GO:0005622);; Cellular…	hsp70-like protein
gene-NCU08364	2.1657	3.21839	1.33855	up	Molecular Function: sulfuric ester hydrolase activity (GO:0008484);;	choline sulfatase
gene-NCU09288	1.29401	2.00543	1.33454	up	Biological Process: regulation of cyclin-dependent protein serine/threonine kinase activity (GO:0000079);; Cellular Component: cyclin-dependent protein kinase holoenzyme complex (GO:0000307);; Cellular Component: nucleus (GO:0005634);; Molecular Function: cyclin-dependent protein serine/threonine kinase regulator activity (GO:0016538);; Molecular Function: protein kinase binding (GO:0019901);;	hypothetical protein NCU09288
gene-NCU06983	8.28064	11.8394	1.32939	up	--	hypothetical protein NCU06983
gene-NCU02830	0.654538	1.08579	1.32713	up	Molecular Function: GTPase activator activity (GO:0005096);; Cellular Component: endosome (GO:0005768);; Cellular Component: trans-Golgi network (GO:0005802);; Biological Process: intra-Golgi vesicle-mediated transport (GO:0006891);; Molecular Function: metal ion binding (GO:0046872);;	ARF GTPase activator
gene-NCU09347	1.95127	2.89247	1.3218	up	Molecular Function: 6-phosphofructo-2-kinase activity (GO:0003873);; Molecular Function: fructose-2,6-bisphosphate 2-phosphatase activity (GO:0004331);; Molecular Function: ATP binding (GO:0005524);; Cellular Component: cytosol (GO:0005829);; Biological Process: fructose metabolic process (GO:0006000);; Biological Process: fructose 2,6-bisphosphate metabolic process (GO:0006003);; Biological Proc…	fructose-2,6-bisphosphatase
gene-NCU16397	8.70664	13.028	1.31724	up	Molecular Function: RNA binding (GO:0003723);; Cellular Component: nucleus (GO:0005634);; Cellular Component: cytoplasm (GO:0005737);; Molecular Function: poly(A) binding (GO:0008143);; Biological Process: regulation of mRNA stability (GO:0043488);; Biological Process: negative regulation of mRNA polyadenylation (GO:1900364);;	nuclear polyadenylated RNA-binding protein Nab2
gene-NCU04279	0.882444	1.32093	1.31581	up	Molecular Function: protein kinase activity (GO:0004672);; Molecular Function: ATP binding (GO:0005524);; Cellular Component: cytoplasm (GO:0005737);; Biological Process: tRNA export from nucleus (GO:0006409);;	protein kinase domain-containing protein
gene-NCU07286	25.6955	36.3218	1.31168	up	Cellular Component: integral component of membrane (GO:0016021);;	hypothetical protein NEUTE1DRAFT_79975 [Neurospora tetrasperma FGSC 2508]
gene-NCU00631	0.334772	0.534843	1.31161	up	Molecular Function: ATP binding (GO:0005524);; Cellular Component: cytoplasm (GO:0005737);;	RING-13 protein
gene-NCU09003	1.65234	2.65952	1.3112	up	--	hypothetical protein NCU09003
gene-NCU00038	2.80397	4.28045	1.30718	up	Molecular Function: RNA polymerase II transcription factor activity, sequence-specific DNA binding (GO:0000981);; Biological Process: regulation of transcription from RNA polymerase II promoter (GO:0006357);; Molecular Function: sequence-specific DNA binding (GO:0043565);;	C2H2 transcription factor
gene-NCU01731	3.8888	5.50443	1.30707	up	Biological Process: reproduction (GO:0000003);; Biological Process: developmental process involved in reproduction (GO:0003006);; Cellular Component: cellular_component (GO:0005575);; Cellular Component: intracellular (GO:0005622);; Cellular Component: cell (GO:0005623);; Cellular Component: nucleus (GO:0005634);; Cellular Component: cytoplasm (GO:0005737);; Biological Process: multicellular orga…	VeA-like protein
gene-NCU06724	102.105	157.164	1.30704	up	Molecular Function: glutamate-ammonia ligase activity (GO:0004356);; Molecular Function: ATP binding (GO:0005524);; Biological Process: glutamine biosynthetic process (GO:0006542);;	glutamine synthetase
gene-NCU09325	1.99227	3.0306	1.30652	up	--	WD40 repeat-like protein [Neurospora crassa]
gene-NCU07155	49.8344	72.4697	1.30592	up	Cellular Component: nucleus (GO:0005634);; Cellular Component: cytoplasm (GO:0005737);; Molecular Function: ornithine decarboxylase inhibitor activity (GO:0008073);; Biological Process: positive regulation of protein catabolic process (GO:0045732);;	ornithine decarboxylase antizyme
gene-NCU00687	2.22117	3.42977	1.30342	up	Cellular Component: cytoplasm (GO:0005737);;	hypothetical protein NCU00687
gene-NCU05309	16.4903	25.1358	1.30232	up	Molecular Function: hydrolase activity, acting on ester bonds (GO:0016788);;	Cut9 interacting protein Scn1
gene-NCU06910	24.5364	36.6599	1.30049	up	Cellular Component: integral component of membrane (GO:0016021);;	WSC-1, variant 2
gene-NCU02668	164.389	255.429	1.30014	up	Cellular Component: fungal-type cell wall (GO:0009277);; Cellular Component: cell surface (GO:0009986);; Biological Process: fungal-type cell wall organization (GO:0031505);;	cell wall synthesis protein-Penicillium chrysogenum
gene-NCU06710	5.51522	7.81263	1.29771	up	Cellular Component: integral component of membrane (GO:0016021);;	ClpTM1 domain-containing protein
gene-NCU03592	0.453903	0.767168	1.29535	up	Molecular Function: magnesium ion binding (GO:0000287);; Molecular Function: ATP binding (GO:0005524);; Biological Process: phospholipid transport (GO:0015914);; Cellular Component: integral component of membrane (GO:0016021);;	P-type ATPase
gene-NCU06981	1.96265	2.93224	1.29427	up	Cellular Component: integral component of membrane (GO:0016021);;	hypothetical protein NCU06981
gene-NCU08936	249.108	356.903	1.29299	up	Cellular Component: cell wall (GO:0005618);; Cellular Component: plasma membrane (GO:0005886);; Cellular Component: fungal-type cell wall (GO:0009277);; Biological Process: fungal-type cell wall organization (GO:0031505);;	clock-controlled gene-15, variant
gene-NCU02413	1.61467	2.38528	1.28805	up	Molecular Function: phosphorelay response regulator activity (GO:0000156);; Molecular Function: transcription factor activity, sequence-specific DNA binding (GO:0003700);; Cellular Component: nucleus (GO:0005634);; Cellular Component: host cell nucleus (GO:0042025);; Molecular Function: sequence-specific DNA binding (GO:0043565);;	transcription factor prr1
gene-NCU04426	11.24	16.1222	1.28774	up	Molecular Function: cyclin-dependent protein serine/threonine kinase activity (GO:0004693);; Molecular Function: ATP binding (GO:0005524);; Cellular Component: nucleus (GO:0005634);; Biological Process: protein phosphorylation (GO:0006468);; Biological Process: cell division (GO:0051301);;	cell division protein kinase
gene-NCU00811	53.441	77.4555	1.28609	up	Cellular Component: extracellular region (GO:0005576);; Molecular Function: IgE binding (GO:0019863);;	hypothetical protein NCU00811
gene-NCU00041	6.25582	8.94621	1.28495	up	Biological Process: pheromone-dependent signal transduction involved in conjugation with cellular fusion (GO:0000750);; Biological Process: G-protein coupled receptor signaling pathway (GO:0007186);; Molecular Function: G-protein beta-subunit binding (GO:0031681);;	hypothetical protein NEUTE1DRAFT_94828 [Neurospora tetrasperma FGSC 2508]
gene-NCU07425	1.25865	1.82253	1.28431	up	--	uncharacterized protein NCU07425
gene-NCU07802	3.49355	5.29542	1.27902	up	Cellular Component: integral component of membrane (GO:0016021);;	hypothetical protein NCU07802
gene-NCU10603	10.3407	14.4531	1.27808	up	--	hypothetical protein NCU10603
gene-NCU09693	283.197	401.303	1.27557	up	--	hypothetical protein NCU09693
gene-NCU02152	3.13528	4.75589	1.27429	up	Molecular Function: nucleic acid binding (GO:0003676);;	RRM domain-containing protein, variant
gene-NCU11236	32.7895	48.2725	1.27071	up	Cellular Component: endoplasmic reticulum (GO:0005783);; Cellular Component: Golgi apparatus (GO:0005794);; Cellular Component: membrane (GO:0016020);; Biological Process: vesicle-mediated transport (GO:0016192);;	hypothetical protein NCU11236
gene-NCU00974	3.86019	5.39607	1.26933	up	Cellular Component: fungal-type vacuole (GO:0000324);; Molecular Function: glutathione-disulfide reductase activity (GO:0004362);; Cellular Component: cytoplasm (GO:0005737);; Cellular Component: Golgi lumen (GO:0005796);; Cellular Component: cis-Golgi network (GO:0005801);; Molecular Function: electron carrier activity (GO:0009055);; Molecular Function: protein disulfide oxidoreductase activity …	glutaredoxin, variant
gene-NCU07283	3.15787	4.65584	1.26388	up	--	hypothetical protein NCU07283
gene-NCU02765	63.2121	91.526	1.26325	up	Molecular Function: molecular_function (GO:0003674);; Molecular Function: nucleic acid binding (GO:0003676);; Molecular Function: RNA binding (GO:0003723);; Molecular Function: binding (GO:0005488);; Cellular Component: cellular_component (GO:0005575);; Cellular Component: intracellular (GO:0005622);; Cellular Component: cell (GO:0005623);; Cellular Component: nucleus (GO:0005634);; Cellular Comp…	RNA binding protein
gene-NCU04243	6.11528	8.57623	1.26167	up	Molecular Function: molecular_function (GO:0003674);; Molecular Function: nucleic acid binding (GO:0003676);; Molecular Function: DNA binding (GO:0003677);; Molecular Function: single-stranded DNA binding (GO:0003697);; Molecular Function: RNA binding (GO:0003723);; Molecular Function: binding (GO:0005488);; Cellular Component: cellular_component (GO:0005575);; Cellular Component: intracellular (…	U3 small nucleolar ribonucleoprotein IMP4
gene-NCU03253	10.8539	14.7747	1.2614	up	Molecular Function: G-protein coupled receptor activity (GO:0004930);; Biological Process: cell surface receptor signaling pathway (GO:0007166);; Cellular Component: integral component of membrane (GO:0016021);;	hypothetical protein NCU03253
gene-NCU08517	2.27617	3.3299	1.26114	up	--	hypothetical protein NCU08517
gene-NCU01233	19.4542	26.1525	1.25893	up	Molecular Function: oxidoreductase activity (GO:0016491);;	aldose reductase
gene-NCU02388	4.65289	6.89361	1.25262	up	Molecular Function: molecular_function (GO:0003674);; Molecular Function: catalytic activity (GO:0003824);; Cellular Component: cellular_component (GO:0005575);; Cellular Component: intracellular (GO:0005622);; Cellular Component: cell (GO:0005623);; Cellular Component: cytoplasm (GO:0005737);; Cellular Component: endosome (GO:0005768);; Biological Process: regulation of translation (GO:0006417);…	hypothetical protein NCU02388
gene-NCU03238	4.45582	6.18717	1.25261	up	Biological Process: cellular zinc ion homeostasis (GO:0006882);; Cellular Component: integral component of membrane (GO:0016021);; Molecular Function: signaling receptor activity (GO:0038023);;	uncharacterized protein NCU03238
gene-NCU07590	2.61419	3.7239	1.24878	up	Molecular Function: nucleotide binding (GO:0000166);; Biological Process: nucleotide catabolic process (GO:0009166);; Molecular Function: hydrolase activity (GO:0016787);;	Ser/Thr protein phosphatase
gene-NCU04633	5.19755	7.37418	1.24745	up	Cellular Component: integral component of membrane (GO:0016021);;	RING finger protein
gene-NCU01454	19.1282	27.2092	1.24698	up	Cellular Component: mitochondrion (GO:0005739);; Molecular Function: hydrolase activity (GO:0016787);;	mitochondrial hydrolase
gene-NCU05516	15.879	23.047	1.24587	up	Molecular Function: biotin-[acetyl-CoA-carboxylase] ligase activity (GO:0004077);; Cellular Component: cytoplasm (GO:0005737);; Biological Process: protein biotinylation (GO:0009305);;	biotin apo-protein ligase
gene-NCU07082	0.675395	1.00915	1.24554	up	Molecular Function: RNA binding (GO:0003723);; Molecular Function: aspartate-tRNA ligase activity (GO:0004815);; Molecular Function: ATP binding (GO:0005524);; Cellular Component: cytosol (GO:0005829);; Biological Process: aspartyl-tRNA aminoacylation (GO:0006422);; Cellular Component: aminoacyl-tRNA synthetase multienzyme complex (GO:0017101);;	aspartyl-tRNA synthetase
gene-NCU00589	30.6655	41.3318	1.24382	up	Cellular Component: integral component of membrane (GO:0016021);; Biological Process: transmembrane transport (GO:0055085);;	auxin Efflux Carrier superfamily protein
gene-NCU09882	6.40801	8.35203	1.24195	up	--	metacaspase-1A
gene-NCU05066	0.829142	1.29986	1.24194	up	Cellular Component: integral component of membrane (GO:0016021);;	hypothetical protein NCU05066
gene-NCU00667	114.601	158.375	1.24034	up	Cellular Component: fungal-type vacuole (GO:0000324);; Cellular Component: vacuolar membrane (GO:0005774);; Molecular Function: hydrogen ion transmembrane transporter activity (GO:0015078);; Cellular Component: integral component of membrane (GO:0016021);; Cellular Component: proton-transporting V-type ATPase, V0 domain (GO:0033179);;	uncharacterized protein SMAC_01346 [Sordaria macrospora k-hell]
gene-NCU07143	13.5741	17.411	1.23854	up	Molecular Function: 6-phosphogluconolactonase activity (GO:0017057);;	6-phosphogluconolactonase
gene-NCU00897	0.634684	0.890847	1.2375	up	Cellular Component: Sin3-type complex (GO:0070822);;	Sin3 complex subunit
gene-NCU08067	1.66454	2.54424	1.23573	up	Molecular Function: osmosensor activity (GO:0005034);; Cellular Component: plasma membrane (GO:0005886);; Cellular Component: integral component of membrane (GO:0016021);;	osmosensor protein
gene-NCU02132	4.22151	5.92855	1.23104	up	--	hypothetical protein NCU02132
gene-NCU00793	9.48101	13.3525	1.23084	up	Molecular Function: catalytic activity (GO:0003824);; Cellular Component: cytoplasm (GO:0005737);; Cellular Component: cytosol (GO:0005829);; Cellular Component: alpha,alpha-trehalose-phosphate synthase complex (UDP-forming) (GO:0005946);; Biological Process: trehalose biosynthetic process (GO:0005992);; Biological Process: trehalose metabolism in response to stress (GO:0070413);;	trehalose phosphate synthase
gene-NCU00419	8.78766	13.4072	1.23083	up	Molecular Function: DNA binding (GO:0003677);; Molecular Function: DNA-directed 5'-3' RNA polymerase activity (GO:0003899);; Cellular Component: DNA-directed RNA polymerase III complex (GO:0005666);; Cellular Component: DNA-directed RNA polymerase I complex (GO:0005736);; Biological Process: transcription, DNA-templated (GO:0006351);; Molecular Function: protein dimerization activity (GO:0046983)…	DNA-directed RNA polymerase I and III polypeptide
gene-NCU02057	0.523951	0.730793	1.23051	up	Molecular Function: phosphorelay sensor kinase activity (GO:0000155);;	autoinducer 2 sensor kinase/phosphatase luxQ
gene-NCU04498	2.26339	3.07491	1.22842	up	--	uncharacterized protein NCU04498
gene-NCU01255	4.9483	7.01878	1.22792	up	Molecular Function: GTPase activity (GO:0003924);; Molecular Function: GTP binding (GO:0005525);;	mitochondrial dynamin GTPase
gene-NCU03613	3.18692	4.56277	1.22692	up	Cellular Component: integral component of membrane (GO:0016021);;	hypothetical protein NCU03613
gene-NCU07267	10.6589	15.9872	1.22543	up	--	bli-3
gene-NCU06708	22.8396	31.0746	1.22497	up	Cellular Component: integral component of membrane (GO:0016021);; Biological Process: vesicle-mediated transport (GO:0016192);;	protein transporter sec22
gene-NCU05490	36.0358	50.3417	1.22462	up	--	hypothetical protein NCU05490
gene-NCU03293	19.1348	28.0064	1.22409	up	--	hypothetical protein NCU03293
gene-NCU07222	34.6674	48.3735	1.22314	up	--	hypothetical protein NCU07222
gene-NCU00965	55.059	80.4125	1.21878	up	Cellular Component: signal peptidase complex (GO:0005787);; Biological Process: signal peptide processing (GO:0006465);; Molecular Function: peptidase activity (GO:0008233);; Cellular Component: integral component of membrane (GO:0016021);;	hypothetical protein NCU00965
gene-NCU05264	20.9907	27.2275	1.21755	up	Biological Process: pyrimidine nucleobase metabolic process (GO:0006206);; Molecular Function: nucleotidase activity (GO:0008252);; Biological Process: nucleotide catabolic process (GO:0009166);;	pyrimidine 5'-nucleotidase
gene-NCU09235	4.78141	6.62506	1.21628	up	--	conidiation-specific protein-8
gene-NCU06882	6.44513	8.79794	1.21516	up	Cellular Component: ubiquitin ligase complex (GO:0000151);; Biological Process: protein polyubiquitination (GO:0000209);; Cellular Component: cytoplasm (GO:0005737);; Biological Process: ubiquitin-dependent protein catabolic process (GO:0006511);; Biological Process: histone ubiquitination (GO:0016574);; Molecular Function: ubiquitin conjugating enzyme binding (GO:0031624);; Biological Process: p…	RING-5
gene-NCU00196	0.730821	1.02634	1.21513	up	Molecular Function: GTPase activator activity (GO:0005096);; Cellular Component: cell cortex (GO:0005938);; Biological Process: signal transduction (GO:0007165);; Biological Process: regulation of fungal-type cell wall organization (GO:0060237);; Biological Process: activation of GTPase activity (GO:0090630);;	rho GTPase activator
gene-NCU02353	7.40687	10.0481	1.21285	up	Molecular Function: thiol-dependent ubiquitin-specific protease activity (GO:0004843);; Cellular Component: cytosol (GO:0005829);; Biological Process: protein deubiquitination (GO:0016579);; Biological Process: ubiquitin-dependent ERAD pathway (GO:0030433);; Biological Process: endoplasmic reticulum unfolded protein response (GO:0030968);;	uncharacterized protein NCU02353
gene-NCU00938	22.5394	31.3472	1.21111	up	Cellular Component: integral component of membrane (GO:0016021);;	hypothetical protein NCU00938
gene-NCU09802	110.164	155.734	1.20902	up	--	hypothetical protein NCU09802
gene-NCU00090	3.17868	4.162	1.20624	up	Biological Process: reproduction (GO:0000003);; Biological Process: negative regulation of transcription from RNA polymerase II promoter (GO:0000122);; Molecular Function: RNA polymerase II transcription factor activity, sequence-specific DNA binding (GO:0000981);; Molecular Function: transcription factor activity, RNA polymerase II core promoter proximal region sequence-specific binding (GO:0000…	pH-response transcription factor pacC/RIM101
gene-NCU07787	1555.95	2039.79	1.20358	up	--	hypothetical protein NEUTE1DRAFT_116175 [Neurospora tetrasperma FGSC 2508]
gene-NCU08047	0.603615	0.868789	1.20009	up	--	hypothetical protein NCU08047
gene-NCU04419	1.83159	2.4995	1.19832	up	Molecular Function: oxidoreductase activity (GO:0016491);; Molecular Function: metal ion binding (GO:0046872);;	2-oxoglutarate-dependent ethylene/succinate-forming enzyme
gene-NCU06364	9.70883	13.9078	1.19361	up	Molecular Function: hydrolase activity, acting on ester bonds (GO:0016788);;	GDSL lipase/acylhydrolase
gene-NCU07439	39.7521	55.7847	1.19083	up	--	hypothetical protein NCU07439
gene-NCU09212	5.41098	7.7788	1.18883	up	Molecular Function: protein serine/threonine kinase activity (GO:0004674);; Molecular Function: ATP binding (GO:0005524);; Cellular Component: nucleus (GO:0005634);; Cellular Component: cytoplasm (GO:0005737);; Biological Process: signal transduction in response to DNA damage (GO:0042770);; Biological Process: mitotic DNA damage checkpoint (GO:0044773);;	serine/threonine-protein kinase
gene-NCU03486	7.90069	10.9203	1.18689	up	Molecular Function: metal ion binding (GO:0046872);;	hypothetical protein NCU03486
gene-NCU02414	12.2733	16.6877	1.18659	up	Molecular Function: translation initiation factor activity (GO:0003743);; Molecular Function: guanyl-nucleotide exchange factor activity (GO:0005085);; Cellular Component: eukaryotic translation initiation factor 2B complex (GO:0005851);; Molecular Function: translation initiation factor binding (GO:0031369);;	translation initiation factor eif-2b epsilon subunit
gene-NCU08147	1.79184	2.65538	1.18623	up	Molecular Function: ATP binding (GO:0005524);; Cellular Component: integral component of membrane (GO:0016021);; Molecular Function: cation-transporting ATPase activity (GO:0019829);;	Na or K P-type ATPase
gene-NCU09230	2.88838	3.80528	1.18595	up	Molecular Function: cystathionine gamma-lyase activity (GO:0004123);; Biological Process: transsulfuration (GO:0019346);; Molecular Function: pyridoxal phosphate binding (GO:0030170);; Molecular Function: L-cystine L-cysteine-lyase (deaminating) (GO:0044540);; Molecular Function: L-cysteine desulfhydrase activity (GO:0080146);;	hypothetical protein NEUTE1DRAFT_126996 [Neurospora tetrasperma FGSC 2508]
gene-NCU08878	1.18495	1.67383	1.18561	up	Molecular Function: GTPase activity (GO:0003924);; Molecular Function: GTP binding (GO:0005525);; Cellular Component: spindle pole body (GO:0005816);; Biological Process: intracellular protein transport (GO:0006886);; Biological Process: regulation of exit from mitosis (GO:0007096);; Cellular Component: endomembrane system (GO:0012505);; Biological Process: Rab protein signal transduction (GO:003…	TEM1
gene-NCU03197	3.93598	4.9226	1.18402	up	Molecular Function: protein serine/threonine kinase activity (GO:0004674);; Molecular Function: ribosomal protein S6 kinase activity (GO:0004711);; Molecular Function: ATP binding (GO:0005524);; Cellular Component: nucleus (GO:0005634);; Cellular Component: cytoplasm (GO:0005737);; Biological Process: protein phosphorylation (GO:0006468);; Biological Process: peptidyl-serine phosphorylation (GO:0…	serine/threonine-protein kinase psk1, variant
gene-NCU11424	4.27104	5.86343	1.18305	up	Molecular Function: carotenoid dioxygenase activity (GO:0010436);; Biological Process: carotene catabolic process (GO:0016121);; Molecular Function: metal ion binding (GO:0046872);;	carotenoid oxygenase 2
gene-NCU05685	1.88497	2.80035	1.1798	up	Molecular Function: DNA binding (GO:0003677);;	hypothetical protein NCU05685
gene-NCU04350	6.19228	8.60059	1.17807	up	Molecular Function: motor activity (GO:0003774);; Molecular Function: chitin synthase activity (GO:0004100);; Molecular Function: ATP binding (GO:0005524);; Cellular Component: integral component of membrane (GO:0016021);; Cellular Component: myosin complex (GO:0016459);; Cellular Component: cell septum (GO:0030428);; Cellular Component: cell periphery (GO:0071944);;	chitin synthase 6
gene-NCU03216	22.4799	32.6651	1.17499	up	Molecular Function: adenylate kinase activity (GO:0004017);; Molecular Function: ATP binding (GO:0005524);; Molecular Function: GTP binding (GO:0005525);; Cellular Component: cytoplasm (GO:0005737);; Cellular Component: mitochondrial matrix (GO:0005759);; Biological Process: purine nucleotide metabolic process (GO:0006163);; Biological Process: ADP biosynthetic process (GO:0006172);; Biological P…	adenylate kinase
gene-NCU05906	2.05874	3.06193	1.1735	up	--	hypothetical protein NCU05906
gene-NCU04856	460.258	612.548	1.16651	up	Molecular Function: glutamate-ammonia ligase activity (GO:0004356);; Molecular Function: ATP binding (GO:0005524);; Biological Process: glutamine biosynthetic process (GO:0006542);;	glutamine synthetase, variant
gene-NCU03975	2.49334	3.2677	1.16557	up	Molecular Function: nucleic acid binding (GO:0003676);;	zinc finger protein 58
gene-NCU08959	5.68973	7.74076	1.16316	up	Cellular Component: cellular_component (GO:0005575);; Cellular Component: intracellular (GO:0005622);; Cellular Component: cell (GO:0005623);; Cellular Component: nucleus (GO:0005634);; Cellular Component: cytoplasm (GO:0005737);; Cellular Component: organelle (GO:0043226);; Cellular Component: membrane-bounded organelle (GO:0043227);; Cellular Component: intracellular organelle (GO:0043229);; Ce…	hypothetical protein NCU08959
gene-NCU03263	11.8509	15.5853	1.15846	up	Biological Process: lipid transport (GO:0006869);; Molecular Function: lipid binding (GO:0008289);; Cellular Component: integral component of membrane (GO:0016021);; Biological Process: endoplasmic reticulum-plasma membrane tethering (GO:0061817);;	transmembrane protein
gene-NCU08307	2.72502	3.8754	1.15836	up	Cellular Component: integral component of membrane (GO:0016021);;	uncharacterized protein NCU08307
gene-NCU06944	0.611243	0.823444	1.15536	up	--	hypothetical protein NCU06944
gene-NCU04583	21.925	28.4648	1.1553	up	Molecular Function: N-acetyltransferase activity (GO:0008080);;	acetyltransferase
gene-NCU16713	3.38672	4.34624	1.15306	up	--	hypothetical protein NCU16713
gene-NCU00420	0.964183	1.29557	1.1526	up	--	hypothetical protein NCU00420
gene-NCU05891	1.17099	1.63832	1.15207	up	Molecular Function: transcription regulatory region sequence-specific DNA binding (GO:0000976);; Cellular Component: nucleus (GO:0005634);; Biological Process: regulation of transcription from RNA polymerase II promoter (GO:0006357);; Cellular Component: SWI/SNF complex (GO:0016514);;	arid/bright domain-containing protein
gene-NCU00404	6.4965	8.47433	1.15087	up	Biological Process: maturation of 5.8S rRNA (GO:0000460);; Biological Process: maturation of LSU-rRNA (GO:0000470);; Cellular Component: nucleolus (GO:0005730);; Biological Process: rRNA processing (GO:0006364);; Cellular Component: preribosome, large subunit precursor (GO:0030687);;	RNA processing factor 1
gene-NCU06490	14.1762	18.3742	1.14955	up	--	hypothetical protein NCU06490
gene-NCU00957	17.5819	23.4806	1.14842	up	Cellular Component: cellular_component (GO:0005575);; Cellular Component: cell (GO:0005623);; Cellular Component: cell surface (GO:0009986);; Cellular Component: cell part (GO:0044464);;	anchored cell wall protein 2
gene-NCU02732	5.44874	7.16701	1.14658	up	Cellular Component: integral component of membrane (GO:0016021);;	hypothetical protein NCU02732
gene-NCU04016	11.4731	13.9516	1.14621	up	--	phosphoglycerate mutase
gene-NCU07293	1.98929	2.72139	1.14616	up	Biological Process: regulation of cyclin-dependent protein serine/threonine kinase activity (GO:0000079);; Cellular Component: cyclin-dependent protein kinase holoenzyme complex (GO:0000307);; Cellular Component: nucleus (GO:0005634);; Molecular Function: cyclin-dependent protein serine/threonine kinase regulator activity (GO:0016538);; Molecular Function: protein kinase binding (GO:0019901);;	hypothetical protein NCU07293
gene-NCU02296	2.52363	3.73942	1.14564	up	Molecular Function: allantoinase activity (GO:0004038);; Cellular Component: cytoplasm (GO:0005737);; Biological Process: purine nucleobase catabolic process (GO:0006145);; Biological Process: allantoin assimilation pathway (GO:0009442);;	allantoinase
gene-NCU08949	60.0033	82.4387	1.14099	up	Cellular Component: integral component of membrane (GO:0016021);;	hypothetical protein NCU08949
gene-NCU03145	7.95346	10.3768	1.1405	up	Molecular Function: cation transmembrane transporter activity (GO:0008324);; Cellular Component: integral component of membrane (GO:0016021);;	oxidative stress resistance
gene-NCU02904	22.7052	30.8763	1.14001	up	Molecular Function: hydrolase activity (GO:0016787);;	alpha/beta hydrolase fold protein
gene-NCU05686	14.9602	19.5402	1.13379	up	Molecular Function: hydrolase activity, hydrolyzing O-glycosyl compounds (GO:0004553);; Biological Process: carbohydrate metabolic process (GO:0005975);; Biological Process: cell wall chitin metabolic process (GO:0006037);; Cellular Component: fungal-type cell wall (GO:0009277);; Cellular Component: membrane (GO:0016020);; Molecular Function: transferase activity, transferring glycosyl groups (GO…	cell wall glucanase
gene-NCU07544	2.38981	3.10688	1.13221	up	Molecular Function: ubiquitin-protein transferase activity (GO:0004842);; Cellular Component: nucleus (GO:0005634);; Biological Process: histone monoubiquitination (GO:0010390);; Molecular Function: ligase activity (GO:0016874);; Molecular Function: metal ion binding (GO:0046872);;	ubiquitin ligase BRE1
gene-NCU04020	21.2051	27.334	1.12522	up	Molecular Function: nucleic acid binding (GO:0003676);; Molecular Function: lysine-tRNA ligase activity (GO:0004824);; Molecular Function: ATP binding (GO:0005524);; Cellular Component: cytoplasm (GO:0005737);; Biological Process: lysyl-tRNA aminoacylation (GO:0006430);;	lysyl-tRNA synthetase
gene-NCU01535	9.23381	11.684	1.12383	up	Molecular Function: receptor binding (GO:0005102);; Cellular Component: peroxisomal membrane (GO:0005778);; Biological Process: protein import into peroxisome matrix, docking (GO:0016560);; Cellular Component: peroxisomal importomer complex (GO:1990429);;	PEX33
gene-NCU10029	17.8388	22.7465	1.1235	up	Cellular Component: cytoplasm (GO:0005737);; Molecular Function: peptide-methionine (S)-S-oxide reductase activity (GO:0008113);; Biological Process: cellular response to oxidative stress (GO:0034599);; Molecular Function: L-methionine-(S)-S-oxide reductase activity (GO:0036456);;	peptide methionine sulfoxide reductase msrA
gene-NCU04388	87.9958	116.147	1.12341	up	Biological Process: intracellular sterol transport (GO:0032366);;	hypothetical protein NEUTE1DRAFT_116507 [Neurospora tetrasperma FGSC 2508]
gene-NCU08983	1.71602	2.17947	1.11658	up	Molecular Function: magnesium ion binding (GO:0000287);; Molecular Function: RNA binding (GO:0003723);; Molecular Function: polynucleotide adenylyltransferase activity (GO:0004652);; Molecular Function: ATP binding (GO:0005524);; Cellular Component: nucleus (GO:0005634);; Cellular Component: cytosol (GO:0005829);; Cellular Component: mRNA cleavage and polyadenylation specificity factor complex (G…	Poly(A) polymerase
gene-NCU00484	19.4822	26.2537	1.11498	up	Cellular Component: mitochondrion (GO:0005739);; Biological Process: mitochondrial electron transport, NADH to ubiquinone (GO:0006120);;	NADH:ubiquinone oxidoreductase 18.4kD subunit
gene-NCU11109	25.1018	31.398	1.10783	up	Cellular Component: endoplasmic reticulum membrane (GO:0005789);; Cellular Component: integral component of membrane (GO:0016021);;	ORM1
gene-NCU09881	4.1649	5.23592	1.10736	up	Molecular Function: protein binding (GO:0005515);;	hypothetical protein NCU09881
gene-NCU11237	31.1096	41.0916	1.10414	up	Cellular Component: endoplasmic reticulum (GO:0005783);; Cellular Component: Golgi apparatus (GO:0005794);; Biological Process: ER to Golgi vesicle-mediated transport (GO:0006888);; Cellular Component: membrane (GO:0016020);; Cellular Component: integral component of membrane (GO:0016021);; Biological Process: vesicle-mediated transport (GO:0016192);; Cellular Component: COPII-coated ER to Golgi …	prenylated Rab acceptor 1
gene-NCU07746	5.19696	6.44736	1.10284	up	--	F-box domain-containing protein
gene-NCU00571	11.2056	15.3964	1.1012	up	--	hypothetical protein NCU00571
gene-NCU00115	10.0357	12.5361	1.10067	up	Biological Process: endonucleolytic cleavage in ITS1 to separate SSU-rRNA from 5.8S rRNA and LSU-rRNA from tricistronic rRNA transcript (SSU-rRNA, 5.8S rRNA, LSU-rRNA) (GO:0000447);; Biological Process: maturation of 5.8S rRNA (GO:0000460);; Biological Process: maturation of SSU-rRNA from tricistronic rRNA transcript (SSU-rRNA, 5.8S rRNA, LSU-rRNA) (GO:0000462);; Biological Process: maturation of…	rRNA-processing protein FCF2
gene-NCU07939	4.34794	5.79046	1.10064	up	Cellular Component: endoplasmic reticulum (GO:0005783);; Biological Process: retrograde vesicle-mediated transport, Golgi to ER (GO:0006890);; Cellular Component: SNARE complex (GO:0031201);;	syntaxin
gene-NCU06871	15.684	19.6045	1.09823	up	Cellular Component: 1,3-beta-D-glucan synthase complex (GO:0000148);; Molecular Function: 1,3-beta-D-glucan synthase activity (GO:0003843);; Cellular Component: plasma membrane (GO:0005886);; Cellular Component: integral component of membrane (GO:0016021);; Biological Process: ascospore wall (1->3)-beta-D-glucan biosynthetic process (GO:0034413);; Molecular Function: glucosyltransferase activity …	1,3-beta-glucan synthase component GLS1
gene-NCU04813	2.71584	3.75085	1.0973	up	--	hypothetical protein NCU04813
gene-NCU05292	19.7206	24.5932	1.09698	up	Molecular Function: aspartic-type endopeptidase activity (GO:0004190);;	DNA damage-inducible protein 1
gene-NCU07275	1.54334	2.00058	1.09671	up	Cellular Component: integral component of membrane (GO:0016021);;	hypothetical protein NCU07275
gene-NCU08183	82.452	104.221	1.09381	up	Molecular Function: methyltransferase activity (GO:0008168);;	hypothetical protein NCU08183
gene-NCU09714	10.2532	13.8051	1.09379	up	--	hypothetical protein NCU09714
gene-NCU07962	45.3633	54.0066	1.09228	up	Cellular Component: cellular_component (GO:0005575);; Cellular Component: cell wall (GO:0005618);; Cellular Component: cell (GO:0005623);; Cellular Component: plasma membrane (GO:0005886);; Cellular Component: cellular bud (GO:0005933);; Biological Process: cellular ion homeostasis (GO:0006873);; Biological Process: cellular metal ion homeostasis (GO:0006875);; Biological Process: cellular iron i…	hypothetical protein NCU07962
gene-NCU16500	3.97557	4.86087	1.09004	up	--	hypothetical protein NCU16500
gene-NCU02265	3.08979	3.82998	1.09003	up	Cellular Component: nucleus (GO:0005634);; Cellular Component: cytoplasm (GO:0005737);; Biological Process: regulation of transcription, DNA-templated (GO:0006355);; Biological Process: circadian rhythm (GO:0007623);;	period clock protein FRQ
gene-NCU04942	2.03779	2.58757	1.08909	up	Molecular Function: L-amino acid transmembrane transporter activity (GO:0015179);; Cellular Component: integral component of membrane (GO:0016021);;	methionine permease
gene-NCU04237	45.4209	57.3498	1.08369	up	Molecular Function: catalytic activity (GO:0003824);;	phosphopantothenoylcysteine decarboxylase
gene-NCU02739	1.47408	1.84413	1.08358	up	--	transcription factor RfeD
gene-NCU01501	7.65678	9.71151	1.08142	up	Molecular Function: aminoacyl-tRNA hydrolase activity (GO:0004045);; Cellular Component: mitochondrion (GO:0005739);; Cellular Component: cytosol (GO:0005829);; Cellular Component: integral component of membrane (GO:0016021);;	mitochondrial peptidyl-tRNA hydrolase Pth2
gene-NCU05830	4.2228	5.43069	1.07866	up	Biological Process: amino acid transmembrane transport (GO:0003333);; Molecular Function: amino acid transmembrane transporter activity (GO:0015171);; Cellular Component: integral component of membrane (GO:0016021);;	general amino-acid permease GAP1
gene-NCU03010	14.1729	18.8468	1.07721	up	Molecular Function: L-aminoadipate-semialdehyde dehydrogenase activity (GO:0004043);; Biological Process: lysine biosynthetic process (GO:0009085);; Molecular Function: phosphopantetheine binding (GO:0031177);;	L-aminoadipate-semialdehyde dehydrogenase large subunit
gene-NCU09248	14.6426	18.7388	1.07631	up	Cellular Component: nucleus (GO:0005634);; Biological Process: regulation of transcription, DNA-templated (GO:0006355);; Cellular Component: CCAAT-binding factor complex (GO:0016602);; Molecular Function: sequence-specific DNA binding (GO:0043565);; Molecular Function: protein heterodimerization activity (GO:0046982);;	CCAAT-binding protein subunit HAP3
gene-NCU09115	6.80756	8.48404	1.07586	up	Molecular Function: monooxygenase activity (GO:0004497);; Molecular Function: iron ion binding (GO:0005506);; Cellular Component: integral component of membrane (GO:0016021);; Molecular Function: oxidoreductase activity, acting on paired donors, with incorporation or reduction of molecular oxygen (GO:0016705);; Molecular Function: heme binding (GO:0020037);;	cytochrome P450 52A11
gene-NCU01897	8.35911	10.4141	1.07372	up	--	hypothetical protein NCU01897
gene-NCU02731	5.05239	6.23379	1.07324	up	--	hypothetical protein NCU02731
gene-NCU08995	14.3189	17.3977	1.07217	up	Molecular Function: mRNA guanylyltransferase activity (GO:0004484);; Molecular Function: protein tyrosine phosphatase activity (GO:0004725);; Biological Process: 7-methylguanosine mRNA capping (GO:0006370);; Molecular Function: protein tyrosine/serine/threonine phosphatase activity (GO:0008138);;	dual specificity phosphatase
gene-NCU02886	5.92471	7.77678	1.07191	up	--	hypothetical protein NCU02886
gene-NCU08988	13.0028	15.2021	1.0717	up	Molecular Function: methyltransferase activity (GO:0008168);;	hypothetical protein NCU08988
gene-NCU09251	10.1836	12.7635	1.06944	up	Cellular Component: integral component of membrane (GO:0016021);;	hypothetical protein NCU09251
gene-NCU09566	0.834257	1.05081	1.0688	up	Cellular Component: integral component of membrane (GO:0016021);;	hypothetical protein NCU09566
gene-NCU08976	9.78773	13.4971	1.06649	up	Molecular Function: fatty acid elongase activity (GO:0009922);; Biological Process: fatty acid elongation, saturated fatty acid (GO:0019367);; Biological Process: sphingolipid biosynthetic process (GO:0030148);; Cellular Component: integral component of endoplasmic reticulum membrane (GO:0030176);; Biological Process: fatty acid elongation, monounsaturated fatty acid (GO:0034625);; Biological Pro…	fatty acid elongase
gene-NCU06594	1.21263	1.59429	1.0644	up	Cellular Component: nucleus (GO:0005634);;	GANP domain-containing protein
gene-NCU00270	1.4637	1.99913	1.06401	up	--	Cullin-domain-containing protein [Neurospora crassa]
gene-NCU09529	6.02659	7.12922	1.06106	up	Molecular Function: RNA polymerase II transcription factor activity, sequence-specific DNA binding (GO:0000981);; Molecular Function: zinc ion binding (GO:0008270);; Cellular Component: host cell nucleus (GO:0042025);;	hypothetical protein NCU09529
gene-NCU07232	16.8575	24.6463	1.06069	up	--	heat shock protein 30
gene-NCU05206	1.46294	1.88877	1.05978	up	Molecular Function: G-protein coupled receptor binding (GO:0001664);; Molecular Function: GTPase activity (GO:0003924);; Molecular Function: GTP binding (GO:0005525);; Cellular Component: heterotrimeric G-protein complex (GO:0005834);; Biological Process: G-protein coupled receptor signaling pathway (GO:0007186);; Molecular Function: G-protein beta/gamma-subunit complex binding (GO:0031683);;	G-protein alpha subunit
gene-NCU08199	8.01525	10.3272	1.05821	up	Molecular Function: oxidoreductase activity (GO:0016491);; Molecular Function: FAD binding (GO:0071949);;	6-hydroxy-D-nicotine oxidase
gene-NCU03675	0.972974	1.25585	1.05727	up	Cellular Component: Golgi membrane (GO:0000139);; Cellular Component: endoplasmic reticulum membrane (GO:0005789);; Cellular Component: integral component of membrane (GO:0016021);; Biological Process: SREBP signaling pathway (GO:0032933);; Molecular Function: sterol binding (GO:0032934);;	hypothetical protein NCU03675
gene-NCU07142	6.43211	8.30678	1.05563	up	--	hypothetical protein NCU07142
gene-NCU00569	7.72599	10.109	1.05511	up	Molecular Function: transcription cofactor activity (GO:0003712);; Biological Process: regulation of transcription, DNA-templated (GO:0006355);; Cellular Component: mediator complex (GO:0016592);;	mediator of RNA polymerase II transcription subunit 31 [Neurospora tetrasperma FGSC 2508]
gene-NCU06992	2.00048	2.43676	1.05487	up	Biological Process: double-strand break repair via homologous recombination (GO:0000724);; Molecular Function: ubiquitin-protein transferase activity (GO:0004842);; Cellular Component: nucleus (GO:0005634);; Biological Process: postreplication repair (GO:0006301);; Cellular Component: Smc5-Smc6 complex (GO:0030915);;	DNA repair protein Nse1
gene-NCU02669	3.52336	4.85328	1.05467	up	Cellular Component: Golgi apparatus (GO:0005794);; Biological Process: protein transport (GO:0015031);; Cellular Component: integral component of membrane (GO:0016021);; Molecular Function: hydrolase activity (GO:0016787);;	signal sequence binding protein
gene-NCU04760	3.75539	4.96942	1.04975	up	Cellular Component: integral component of membrane (GO:0016021);;	golgi apparatus membrane protein tvp-18
gene-NCU06318	0.873918	1.10737	1.04966	up	Biological Process: spliceosomal complex disassembly (GO:0000390);; Molecular Function: RNA binding (GO:0003723);; Molecular Function: helicase activity (GO:0004386);; Molecular Function: ATP binding (GO:0005524);; Cellular Component: catalytic step 2 spliceosome (GO:0071013);;	ATP-dependent RNA helicase DHX8
gene-NCU00566	91.8936	111.91	1.04877	up	Cellular Component: integral component of membrane (GO:0016021);; Biological Process: vesicle-mediated transport (GO:0016192);;	hypothetical protein NEUTE1DRAFT_119223 [Neurospora tetrasperma FGSC 2508]
gene-NCU02957	3.72991	4.53291	1.04785	up	Molecular Function: protein dimerization activity (GO:0046983);;	uncharacterized protein NCU02957
gene-NCU09310	1.33417	1.65077	1.0468	up	Cellular Component: vacuole (GO:0005773);; Biological Process: protein catabolic process in the vacuole (GO:0007039);; Biological Process: cellular response to glucose starvation (GO:0042149);;	protein phosphatase type 1 complex subunit Hex2/Reg1
gene-NCU06034	3.64555	4.59399	1.04679	up	Cellular Component: integral component of membrane (GO:0016021);;	hypothetical protein NEUTE1DRAFT_85799 [Neurospora tetrasperma FGSC 2508]
gene-NCU06224	107.36	131.286	1.04404	up	--	RING-box protein 1
gene-NCU04753	12.7285	15.4429	1.04132	up	--	hypothetical protein NEUTE1DRAFT_49722 [Neurospora tetrasperma FGSC 2508]
gene-NCU05915	6.60681	8.72217	1.03836	up	Cellular Component: integral component of membrane (GO:0016021);;	hypothetical protein NCU05915
gene-NCU02946	4.08502	5.0521	1.03794	up	Cellular Component: integral component of membrane (GO:0016021);;	mitochondrial carrier domain-containing protein
gene-NCU05133	55.4206	61.1968	1.03489	up	Molecular Function: catalytic activity (GO:0003824);;	udp-glucose 4-epimerase
gene-NCU01882	30.8035	36.3684	1.03479	up	Cellular Component: integral component of membrane (GO:0016021);; Molecular Function: transmembrane transporter activity (GO:0022857);;	purine transporter
gene-NCU03679	16.4523	19.5306	1.03321	up	Cellular Component: integral component of membrane (GO:0016021);;	hypothetical protein NCU03679
gene-NCU08034	7.09252	9.13152	1.02775	up	Molecular Function: RNA binding (GO:0003723);;	small nuclear ribonucleoprotein U
gene-NCU07365	62.1902	74.8223	1.0239	up	Molecular Function: endopeptidase activity (GO:0004175);; Molecular Function: threonine-type endopeptidase activity (GO:0004298);; Cellular Component: nucleus (GO:0005634);; Cellular Component: cytoplasm (GO:0005737);; Cellular Component: proteasome core complex (GO:0005839);; Biological Process: proteasomal protein catabolic process (GO:0010498);; Biological Process: proteasomal ubiquitin-indepe…	20S proteasome subunit
gene-NCU07932	2.44355	3.03774	1.02279	up	Biological Process: reproduction (GO:0000003);; Biological Process: negative regulation of transcription from RNA polymerase II promoter (GO:0000122);; Biological Process: flocculation (GO:0000128);; Cellular Component: nuclear chromosome (GO:0000228);; Biological Process: flocculation via cell wall protein-carbohydrate interaction (GO:0000501);; Cellular Component: chromatin (GO:0000785);; Cellu…	hypothetical protein NCU07932
gene-NCU02724	1.35942	1.58705	1.02219	up	Molecular Function: protein dimerization activity (GO:0046983);;	HLH transcription factor, variant
gene-NCU07678	20.8139	25.6224	1.02047	up	Molecular Function: catalytic activity (GO:0003824);; Cellular Component: integral component of membrane (GO:0016021);; Molecular Function: molybdenum ion binding (GO:0030151);; Molecular Function: pyridoxal phosphate binding (GO:0030170);;	hypothetical protein NCU07678
gene-NCU17108	5.08167	6.21545	1.01766	up	Molecular Function: N-acetylglucosaminyldiphosphodolichol N-acetylglucosaminyltransferase activity (GO:0004577);; Biological Process: dolichol-linked oligosaccharide biosynthetic process (GO:0006488);; Cellular Component: extrinsic component of endoplasmic reticulum membrane (GO:0042406);; Cellular Component: UDP-N-acetylglucosamine transferase complex (GO:0043541);;	hypothetical protein NCU17108
gene-NCU06651	63.3726	72.5494	1.01757	up	Molecular Function: zinc ion binding (GO:0008270);;	hypothetical protein NEUTE1DRAFT_93699 [Neurospora tetrasperma FGSC 2508]
gene-NCU00351	8.6808	10.5416	1.00939	up	Molecular Function: microtubule binding (GO:0008017);; Biological Process: cytoplasmic microtubule organization (GO:0031122);;	cript family protein
gene-NCU09538	20.7173	24.8948	1.00863	up	Molecular Function: metallopeptidase activity (GO:0008237);; Cellular Component: integral component of membrane (GO:0016021);; Molecular Function: dipeptidase activity (GO:0016805);; Molecular Function: metal ion binding (GO:0046872);;	microsomal dipeptidase
gene-NCU00717	0.826623	0.943093	1.00405	up	Cellular Component: integral component of membrane (GO:0016021);;	DUF1212 domain membrane protein
gene-NCU07958	8.14347	2.32512	-1.00108	down	Biological Process: reproduction (GO:0000003);; Biological Process: developmental process involved in reproduction (GO:0003006);; Molecular Function: molecular_function (GO:0003674);; Molecular Function: catalytic activity (GO:0003824);; Cellular Component: cellular_component (GO:0005575);; Cellular Component: intracellular (GO:0005622);; Cellular Component: cell (GO:0005623);; Cellular Component…	sporulation protein SPS19
gene-NCU06674	5.20027	1.48241	-1.0015	down	Cellular Component: integral component of membrane (GO:0016021);;	hypothetical protein NCU06674
gene-NCU06433	50.6814	14.8844	-1.00474	down	Molecular Function: DNA binding (GO:0003677);; Molecular Function: peptidyl-prolyl cis-trans isomerase activity (GO:0003755);; Biological Process: rRNA processing (GO:0006364);;	peptidyl-prolyl cis-trans isomerase pin-4
gene-NCU16460	19.8235	5.46359	-1.00581	down	Cellular Component: integral component of membrane (GO:0016021);;	hypothetical protein NCU16460
gene-NCU08410	8.55628	2.41604	-1.00768	down	Molecular Function: structural constituent of ribosome (GO:0003735);; Cellular Component: mitochondrial large ribosomal subunit (GO:0005762);; Biological Process: translation (GO:0006412);;	50S ribosomal protein L24
gene-NCU00051	11.3368	3.36456	-1.00787	down	Cellular Component: integral component of membrane (GO:0016021);;	hypothetical protein NCU00051
gene-NCU08231	4.3239	1.21001	-1.01013	down	Cellular Component: integral component of membrane (GO:0016021);; Molecular Function: transferase activity, transferring acyl groups other than amino-acyl groups (GO:0016747);;	acyltransferase
gene-NCU01642	1.93673	0.533157	-1.01088	down	Biological Process: signal transduction (GO:0007165);; Biological Process: regulation of GTPase activity (GO:0043087);;	related to NEUROFIBROMIN [Neurospora crassa]
gene-NCU01347	16.9405	4.80665	-1.0115	down	Molecular Function: protein binding (GO:0005515);;	hypothetical protein NCU01347
gene-NCU02408	16.4884	4.66602	-1.01529	down	Biological Process: lipid metabolic process (GO:0006629);; Cellular Component: integral component of membrane (GO:0016021);; Molecular Function: oxidoreductase activity (GO:0016491);;	fatty acid desaturase
gene-NCU06941	30.6995	8.82681	-1.016	down	Cellular Component: cytoplasm (GO:0005737);; Biological Process: protein folding (GO:0006457);; Cellular Component: prefoldin complex (GO:0016272);; Molecular Function: unfolded protein binding (GO:0051082);; Molecular Function: chaperone binding (GO:0051087);; Biological Process: chaperone-mediated protein complex assembly (GO:0051131);;	prefoldin subunit 6
gene-NCU03608	165.536	47.6653	-1.0174	down	Biological Process: mitochondrial genome maintenance (GO:0000002);; Molecular Function: double-stranded DNA binding (GO:0003690);; Molecular Function: ketol-acid reductoisomerase activity (GO:0004455);; Biological Process: isoleucine biosynthetic process (GO:0009097);; Biological Process: valine biosynthetic process (GO:0009099);; Molecular Function: isomerase activity (GO:0016853);; Cellular Com…	ketol-acid reductoisomerase [Neurospora tetrasperma FGSC 2508]
gene-NCU01758	5.74722	1.56652	-1.01793	down	Cellular Component: cellular_component (GO:0005575);; Cellular Component: intracellular (GO:0005622);; Cellular Component: cell (GO:0005623);; Cellular Component: cytoplasm (GO:0005737);; Cellular Component: mitochondrion (GO:0005739);; Cellular Component: organelle (GO:0043226);; Cellular Component: membrane-bounded organelle (GO:0043227);; Cellular Component: intracellular organelle (GO:0043229…	YdiU domain-containing protein
gene-NCU02759	5.45198	1.56951	-1.01811	down	--	hypothetical protein NCU02759
gene-NCU07506	21.6971	5.58812	-1.02034	down	Molecular Function: acetylpyruvate hydrolase activity (GO:0018773);;	fumarylacetoacetate hydrolase
gene-NCU00655	7.82445	2.08168	-1.02214	down	Cellular Component: mitochondrion (GO:0005739);; Biological Process: fatty acid metabolic process (GO:0006631);; Molecular Function: trans-2-enoyl-CoA reductase (NADPH) activity (GO:0019166);;	mitochondrial enoyl reductase, variant
gene-NCU00567	5.79183	1.53622	-1.02289	down	Molecular Function: N-acetyl-gamma-glutamyl-phosphate reductase activity (GO:0003942);; Molecular Function: acetylglutamate kinase activity (GO:0003991);; Molecular Function: ATP binding (GO:0005524);; Cellular Component: mitochondrion (GO:0005739);; Biological Process: arginine biosynthetic process (GO:0006526);; Molecular Function: NAD binding (GO:0051287);;	arg-6 protein, mitochondrial precursor [Neurospora tetrasperma FGSC 2508]
gene-NCU06194	5.40783	1.51134	-1.02667	down	Molecular Function: 1-acylglycerol-3-phosphate O-acyltransferase activity (GO:0003841);; Cellular Component: endoplasmic reticulum (GO:0005783);; Cellular Component: membrane (GO:0016020);; Cellular Component: integral component of membrane (GO:0016021);; Molecular Function: transferase activity, transferring acyl groups (GO:0016746);; Biological Process: lipid modification (GO:0030258);; Biologi…	MBOAT family protein
gene-NCU11188	1.14827	0.325748	-1.02685	down	Biological Process: DNA damage checkpoint (GO:0000077);; Biological Process: telomere maintenance (GO:0000723);; Molecular Function: protein serine/threonine kinase activity (GO:0004674);; Molecular Function: ATP binding (GO:0005524);; Cellular Component: nucleus (GO:0005634);;	phosphatidyl inositol 3-kinase
gene-NCU05633	8.35861	2.46428	-1.02851	down	Cellular Component: membrane (GO:0016020);;	stomatin family protein
gene-NCU06305	76.2337	21.6143	-1.02933	down	Cellular Component: integral component of membrane (GO:0016021);; Molecular Function: transmembrane transporter activity (GO:0022857);; Cellular Component: intrinsic component of membrane (GO:0031224);;	tartrate transporter
gene-NCU01118	11.2342	3.19102	-1.02933	down	Cellular Component: ubiquitin ligase complex (GO:0000151);; Molecular Function: molecular_function (GO:0003674);; Molecular Function: binding (GO:0005488);; Molecular Function: protein binding (GO:0005515);; Cellular Component: cellular_component (GO:0005575);; Cellular Component: intracellular (GO:0005622);; Cellular Component: cell (GO:0005623);; Cellular Component: nucleus (GO:0005634);; Cellu…	hypothetical protein NCU01118
gene-NCU09741	9.97325	2.91141	-1.03096	down	Molecular Function: NADPH-hemoprotein reductase activity (GO:0003958);; Cellular Component: mitochondrial outer membrane (GO:0005741);; Cellular Component: endoplasmic reticulum membrane (GO:0005789);; Cellular Component: cytosol (GO:0005829);; Cellular Component: plasma membrane (GO:0005886);; Biological Process: ergosterol biosynthetic process (GO:0006696);; Molecular Function: FMN binding (GO:…	NADPH-cytochrome P450 reductase
gene-NCU09814	4.33077	1.187	-1.03154	down	Biological Process: posttranscriptional tethering of RNA polymerase II gene DNA at nuclear periphery (GO:0000973);; Biological Process: regulation of transcription, DNA-templated (GO:0006355);; Biological Process: mRNA export from nucleus (GO:0006406);; Biological Process: protein import into nucleus (GO:0006606);; Molecular Function: structural constituent of nuclear pore (GO:0017056);; Cellular…	hypothetical protein NCU09814
gene-NCU00106	27.0119	7.2946	-1.03228	down	Molecular Function: RNA binding (GO:0003723);; Molecular Function: glutamate 5-kinase activity (GO:0004349);; Cellular Component: cytoplasm (GO:0005737);; Cellular Component: cytosol (GO:0005829);; Biological Process: proline biosynthetic process (GO:0006561);;	glutamate 5-kinase
gene-NCU02583	1.85996	0.489864	-1.03331	down	Molecular Function: hydrolase activity, hydrolyzing O-glycosyl compounds (GO:0004553);; Biological Process: carbohydrate metabolic process (GO:0005975);; Molecular Function: carbohydrate binding (GO:0030246);;	alpha-glucosidase
gene-NCU02580	51.1799	14.201	-1.03443	down	Molecular Function: succinate dehydrogenase activity (GO:0000104);;	fumarate reductase Osm1
gene-NCU06108	14.5773	4.0954	-1.03827	down	Cellular Component: cytoplasm (GO:0005737);; Cellular Component: mitochondrion (GO:0005739);;	UPF0135 protein
gene-NCU00605	5.68592	1.56551	-1.03892	down	Molecular Function: small protein activating enzyme activity (GO:0008641);;	ThiF domain-containing protein
gene-NCU08499	2.23204	0.655212	-1.04234	down	Molecular Function: GTPase activator activity (GO:0005096);; Biological Process: intracellular protein transport (GO:0006886);; Molecular Function: Rab GTPase binding (GO:0017137);; Biological Process: activation of GTPase activity (GO:0090630);;	GTPase-activating protein GYP5
gene-NCU07175	2.79494	0.837312	-1.04781	down	Cellular Component: integral component of membrane (GO:0016021);; Molecular Function: transmembrane transporter activity (GO:0022857);;	APC amino acid permease, variant
gene-NCU09770	6.41462	1.71325	-1.04864	down	Molecular Function: acetyl-CoA hydrolase activity (GO:0003986);; Biological Process: acetate metabolic process (GO:0006083);; Molecular Function: acetate CoA-transferase activity (GO:0008775);; Biological Process: propionate metabolic process, methylcitrate cycle (GO:0019679);;	acetyl-coa deacylase [Neurospora tetrasperma FGSC 2508]
gene-NCU12120	7.45407	2.05984	-1.052	down	Molecular Function: serine-type endopeptidase activity (GO:0004252);; Cellular Component: mitochondrion (GO:0005739);; Cellular Component: mitochondrial inner membrane (GO:0005743);; Biological Process: regulation of mitochondrion organization (GO:0010821);; Cellular Component: integral component of membrane (GO:0016021);;	hypothetical protein NCU12120
gene-NCU03060	1.61322	0.420586	-1.05317	down	Molecular Function: helicase activity (GO:0004386);; Molecular Function: ATP binding (GO:0005524);; Cellular Component: nucleus (GO:0005634);;	chromodomain helicase, variant
gene-NCU07456	10.8841	2.89373	-1.06081	down	Molecular Function: riboflavin synthase activity (GO:0004746);; Biological Process: riboflavin biosynthetic process (GO:0009231);;	riboflavin synthase subunit alpha
gene-NCU08611	6.3965	1.96082	-1.06103	down	Biological Process: regulation of transcription from RNA polymerase II promoter (GO:0006357);; Cellular Component: transcriptionally active chromatin (GO:0035327);; Cellular Component: SLIK (SAGA-like) complex (GO:0046695);;	rtg2-like protein, variant
gene-NCU00260	42.1679	11.2982	-1.06236	down	Biological Process: alcohol metabolic process (GO:0006066);; Molecular Function: alcohol dehydrogenase (NADP+) activity (GO:0008106);; Molecular Function: zinc ion binding (GO:0008270);; Molecular Function: oxidoreductase activity, acting on the CH-OH group of donors, NAD or NADP as acceptor (GO:0016616);;	oxidoreductase
gene-NCU07552	7.02063	1.83274	-1.06378	down	--	hypothetical protein NCU07552
gene-NCU08811	16.0017	4.29439	-1.06588	down	Cellular Component: Golgi membrane (GO:0000139);; Molecular Function: GTPase activator activity (GO:0005096);; Molecular Function: metal ion binding (GO:0046872);; Biological Process: COPI coating of Golgi vesicle (GO:0048205);;	arf GTPase-activating protein
gene-NCU01614	7.47045	2.20489	-1.06761	down	Biological Process: spliceosomal snRNP assembly (GO:0000387);; Cellular Component: spliceosomal complex (GO:0005681);; Cellular Component: U5 snRNP (GO:0005682);; Cellular Component: U1 snRNP (GO:0005685);; Cellular Component: U2 snRNP (GO:0005686);; Cellular Component: small nucleolar ribonucleoprotein complex (GO:0005732);; Molecular Function: poly(U) RNA binding (GO:0008266);; Cellular Compone…	hypothetical protein NEUTE1DRAFT_83630 [Neurospora tetrasperma FGSC 2508]
gene-NCU11279	17.5916	4.85952	-1.06778	down	Molecular Function: aminoacyl-tRNA ligase activity (GO:0004812);;	glutamyl-tRNA synthetase
gene-NCU04801	15.0758	3.98412	-1.06926	down	Biological Process: biosynthetic process (GO:0009058);; Molecular Function: transferase activity, transferring acyl groups other than amino-acyl groups (GO:0016747);;	chalcone synthase
gene-NCU02526	91.0083	23.9384	-1.07075	down	--	hypothetical protein NCU02526
gene-NCU08230	1.9469	0.579167	-1.07155	down	--	hypothetical protein NCU08230
gene-NCU03321	4.69214	1.30387	-1.07757	down	Biological Process: maturation of LSU-rRNA from tricistronic rRNA transcript (SSU-rRNA, 5.8S rRNA, LSU-rRNA) (GO:0000463);; Biological Process: maturation of 5.8S rRNA from tricistronic rRNA transcript (SSU-rRNA, 5.8S rRNA, LSU-rRNA) (GO:0000466);; Cellular Component: nucleoplasm (GO:0005654);; Cellular Component: nucleolus (GO:0005730);; Cellular Component: preribosome, large subunit precursor (…	eukaryotic ribosome biogenesis protein 1
gene-NCU08002	7.36274	1.93435	-1.07965	down	Molecular Function: carnitine O-acetyltransferase activity (GO:0004092);; Cellular Component: mitochondrion (GO:0005739);; Cellular Component: peroxisome (GO:0005777);; Biological Process: carnitine metabolic process (GO:0009437);;	carnitine acetyl transferase
gene-NCU01654	7.15669	1.8751	-1.08055	down	Biological Process: long-chain fatty acid metabolic process (GO:0001676);; Molecular Function: long-chain fatty acid-CoA ligase activity (GO:0004467);; Cellular Component: endoplasmic reticulum (GO:0005783);; Cellular Component: membrane (GO:0016020);;	long-chain-fatty-acid-CoA ligase 1
gene-NCU04448	26.4394	7.43671	-1.08129	down	Molecular Function: ATP binding (GO:0005524);; Cellular Component: cytoplasm (GO:0005737);; Biological Process: protein folding (GO:0006457);; Molecular Function: unfolded protein binding (GO:0051082);;	T-complex protein 1 subunit alpha
gene-NCU09095	7.41769	2.03494	-1.08212	down	Cellular Component: cytoplasm (GO:0005737);; Cellular Component: cytoplasmic dynein complex (GO:0005868);; Biological Process: microtubule-based movement (GO:0007018);; Molecular Function: dynein intermediate chain binding (GO:0045505);;	hypothetical protein NCU09095
gene-NCU04924	29.9414	7.7088	-1.08611	down	Cellular Component: mitochondrion (GO:0005739);; Molecular Function: hydrolase activity (GO:0016787);; Biological Process: glycerophospholipid biosynthetic process (GO:0046474);;	HAD-superfamily hydrolase
gene-NCU06750	16.5343	4.74434	-1.08875	down	Cellular Component: cellular_component (GO:0005575);; Cellular Component: intracellular (GO:0005622);; Cellular Component: cell (GO:0005623);; Cellular Component: cytoplasm (GO:0005737);; Cellular Component: intracellular part (GO:0044424);; Cellular Component: cell part (GO:0044464);;	coiled-coil domain-containing protein 25
gene-NCU01678	4.19758	1.13134	-1.08896	down	Molecular Function: oxidoreductase activity (GO:0016491);;	amine oxidase
gene-NCU07690	19.4341	5.32937	-1.09007	down	Molecular Function: methylenetetrahydrofolate reductase (NAD(P)H) activity (GO:0004489);; Cellular Component: cytosol (GO:0005829);; Biological Process: one-carbon metabolic process (GO:0006730);; Biological Process: methionine biosynthetic process (GO:0009086);; Biological Process: tetrahydrofolate interconversion (GO:0035999);; Molecular Function: FAD binding (GO:0071949);;	methylenetetrahydrofolate reductase 1
gene-NCU07139	2.74607	0.80212	-1.09039	down	Molecular Function: RNA polymerase II transcription factor activity, sequence-specific DNA binding (GO:0000981);; Molecular Function: DNA binding (GO:0003677);; Cellular Component: nucleus (GO:0005634);; Biological Process: transcription, DNA-templated (GO:0006351);; Molecular Function: zinc ion binding (GO:0008270);; Cellular Component: host cell nucleus (GO:0042025);;	BEAK-2
gene-NCU03188	11.0455	2.90252	-1.09065	down	Molecular Function: D-arabinono-1,4-lactone oxidase activity (GO:0003885);; Cellular Component: membrane (GO:0016020);; Molecular Function: FAD binding (GO:0071949);;	sugar 1,4-lactone oxidase
gene-NCU09730	6.86106	1.75013	-1.09143	down	Molecular Function: microtubule motor activity (GO:0003777);; Molecular Function: ATP binding (GO:0005524);; Cellular Component: microtubule (GO:0005874);; Biological Process: microtubule-based movement (GO:0007018);; Molecular Function: microtubule binding (GO:0008017);;	kinesin heavy chain [Neurospora tetrasperma FGSC 2508]
gene-NCU04227	4.31189	1.08958	-1.09211	down	--	hypothetical protein NCU04227
gene-NCU08563	1.47995	0.403054	-1.09263	down	Biological Process: G1/S transition of mitotic cell cycle (GO:0000082);; Biological Process: regulation of transcription involved in G1/S transition of mitotic cell cycle (GO:0000083);; Cellular Component: ubiquitin ligase complex (GO:0000151);; Cellular Component: nuclear ubiquitin ligase complex (GO:0000152);; Biological Process: protein polyubiquitination (GO:0000209);; Biological Process: mit…	sulfur controller-2 protein
gene-NCU08030	11.6531	2.96479	-1.09332	down	Molecular Function: DNA-directed 5'-3' RNA polymerase activity (GO:0003899);; Cellular Component: DNA-directed RNA polymerase II, core complex (GO:0005665);; Cellular Component: DNA-directed RNA polymerase III complex (GO:0005666);; Cellular Component: DNA-directed RNA polymerase I complex (GO:0005736);; Biological Process: transcription from RNA polymerase II promoter (GO:0006366);; Biological P…	UDP-glucose 4-epimerase Gal10
gene-NCU03944	20.5038	5.52017	-1.09759	down	Molecular Function: peptidase activity (GO:0008233);;	WD repeat containing protein 2
gene-NCU06051	9.1679	2.39442	-1.0977	down	Molecular Function: cytochrome-b5 reductase activity, acting on NAD(P)H (GO:0004128);; Molecular Function: heme binding (GO:0020037);; Molecular Function: metal ion binding (GO:0046872);; Biological Process: oxidation-reduction process (GO:0055114);;	hypothetical protein NCU06051
gene-NCU04009	4.54067	1.28264	-1.09873	down	Cellular Component: nuclear exosome (RNase complex) (GO:0000176);; Cellular Component: cytoplasmic exosome (RNase complex) (GO:0000177);; Cellular Component: exosome (RNase complex) (GO:0000178);; Biological Process: exonucleolytic trimming to generate mature 3'-end of 5.8S rRNA from tricistronic rRNA transcript (SSU-rRNA, 5.8S rRNA, LSU-rRNA) (GO:0000467);; Cellular Component: nuclear chromatin …	exosome complex exonuclease Rrp4
gene-NCU00134	2.1474	0.655886	-1.09943	down	Molecular Function: tRNA binding (GO:0000049);; Cellular Component: nucleus (GO:0005634);; Cellular Component: cytoplasm (GO:0005737);; Molecular Function: Ran GTPase binding (GO:0008536);; Biological Process: tRNA re-export from nucleus (GO:0071528);;	exportin-T
gene-NCU02473	6.3244	1.67009	-1.10106	down	Cellular Component: nuclear pore (GO:0005643);;	hypothetical protein NEUTE1DRAFT_126573 [Neurospora tetrasperma FGSC 2508]
gene-NCU04320	2.40984	0.639607	-1.10184	down	Cellular Component: SAGA complex (GO:0000124);; Molecular Function: transcription coactivator activity (GO:0003713);; Biological Process: regulation of transcription from RNA polymerase II promoter (GO:0006357);;	transcriptional co-activator
gene-NCU02786	46.8572	11.8802	-1.10278	down	Cellular Component: cytoplasm (GO:0005737);; Biological Process: carbohydrate metabolic process (GO:0005975);; Molecular Function: carbohydrate binding (GO:0030246);; Molecular Function: glucose-6-phosphate 1-epimerase activity (GO:0047938);;	uncharacterized protein NCU02786
gene-NCU02001	9.36006	2.68546	-1.10787	down	Biological Process: double-strand break repair via homologous recombination (GO:0000724);; Biological Process: recombinational repair (GO:0000725);; Cellular Component: condensed chromosome (GO:0000793);; Molecular Function: molecular_function (GO:0003674);; Molecular Function: nucleic acid binding (GO:0003676);; Molecular Function: DNA binding (GO:0003677);; Molecular Function: double-stranded D…	hypothetical protein NCU02001
gene-NCU01550	51.2842	13.7003	-1.10887	down	Molecular Function: adenylate kinase activity (GO:0004017);; Molecular Function: ATP binding (GO:0005524);; Cellular Component: mitochondrial intermembrane space (GO:0005758);; Cellular Component: cytosol (GO:0005829);; Biological Process: ADP biosynthetic process (GO:0006172);; Biological Process: AMP metabolic process (GO:0046033);; Biological Process: ATP metabolic process (GO:0046034);;	hypothetical protein NEUTE1DRAFT_122918 [Neurospora tetrasperma FGSC 2508]
gene-NCU07936	7.80439	2.14939	-1.1115	down	Cellular Component: cytoplasm (GO:0005737);; Molecular Function: acetyltransferase activator activity (GO:0010698);; Biological Process: N-terminal peptidyl-methionine acetylation (GO:0017196);; Cellular Component: NatA complex (GO:0031415);; Biological Process: positive regulation of N-terminal peptidyl-serine acetylation (GO:1902391);;	NMDA receptor-regulated protein 1
gene-NCU01800	7.7725	2.07366	-1.11214	down	Molecular Function: RNA binding (GO:0003723);; Molecular Function: structural constituent of ribosome (GO:0003735);; Cellular Component: ribosome (GO:0005840);; Biological Process: translation (GO:0006412);; Cellular Component: ribonucleoprotein complex (GO:1990904);;	37S ribosomal protein S5
gene-NCU04580	8.73057	2.23363	-1.11215	down	Cellular Component: integral component of membrane (GO:0016021);;	vacuolar protein sorting protein Vps66
gene-NCU08282	90.0405	22.3506	-1.11335	down	Cellular Component: integral component of membrane (GO:0016021);;	hypothetical protein NCU08282
gene-NCU03364	1.76734	0.481891	-1.11599	down	--	DENN domain-containing protein, variant
gene-NCU09744	4.82786	1.31818	-1.1165	down	Cellular Component: kinetochore (GO:0000776);; Biological Process: mitotic spindle assembly checkpoint (GO:0007094);; Cellular Component: mitotic checkpoint complex (GO:0033597);; Molecular Function: ubiquitin binding (GO:0043130);; Cellular Component: bub1-bub3 complex (GO:1990298);;	nuclear pore complex subunit
gene-NCU02343	4.20464	1.11842	-1.12116	down	Biological Process: L-arabinose metabolic process (GO:0046373);; Molecular Function: alpha-L-arabinofuranosidase activity (GO:0046556);;	alpha-L-arabinofuranosidase 2
gene-NCU07719	7.056	1.91637	-1.12192	down	Molecular Function: isopentenyl-diphosphate delta-isomerase activity (GO:0004452);; Biological Process: isoprenoid biosynthetic process (GO:0008299);; Molecular Function: hydrolase activity (GO:0016787);;	isopentenyl-diphosphate delta-isomerase
gene-NCU03131	6.94941	1.65644	-1.12546	down	Molecular Function: D-amino-acid oxidase activity (GO:0003884);; Biological Process: D-amino acid metabolic process (GO:0046416);; Molecular Function: FAD binding (GO:0071949);;	FAD dependent oxidoreductase superfamily protein
gene-NCU05222	16.0131	4.60113	-1.1264	down	Molecular Function: protein binding (GO:0005515);; Cellular Component: cellular_component (GO:0005575);; Cellular Component: intracellular (GO:0005622);; Cellular Component: cell (GO:0005623);; Biological Process: regulation of carbohydrate metabolic process (GO:0006109);; Biological Process: regulation of gluconeogenesis (GO:0006111);; Biological Process: proteolysis (GO:0006508);; Biological Pr…	hypothetical protein NEUTE1DRAFT_80536 [Neurospora tetrasperma FGSC 2508]
gene-NCU03401	11.8173	3.25853	-1.12873	down	Biological Process: protein folding (GO:0006457);; Cellular Component: prefoldin complex (GO:0016272);; Molecular Function: unfolded protein binding (GO:0051082);;	hypothetical protein NEUTE1DRAFT_147471 [Neurospora tetrasperma FGSC 2508]
gene-NCU04463	2.46832	0.670209	-1.1288	down	Biological Process: transcription-dependent tethering of RNA polymerase II gene DNA at nuclear periphery (GO:0000972);; Biological Process: RNA export from nucleus (GO:0006405);; Biological Process: protein import into nucleus (GO:0006606);; Molecular Function: structural constituent of nuclear pore (GO:0017056);; Biological Process: protein localization to nuclear inner membrane (GO:0036228);; C…	non-repetitive nucleoporin
gene-NCU01340	8.83649	2.23444	-1.12988	down	--	hypothetical protein NCU01340
gene-NCU02379	7.68379	2.0771	-1.13174	down	Molecular Function: DNA binding (GO:0003677);;	mutagen sensitive-10 protein
gene-NCU06939	5.37227	1.29638	-1.1331	down	Molecular Function: thiol-dependent ubiquitin-specific protease activity (GO:0004843);; Cellular Component: endosome (GO:0005768);; Cellular Component: membrane (GO:0016020);; Biological Process: protein deubiquitination (GO:0016579);; Molecular Function: Lys63-specific deubiquitinase activity (GO:0061578);; Biological Process: protein K63-linked deubiquitination (GO:0070536);;	endosome-associated ubiquitin isopeptidase
gene-NCU08674	2.71831	0.697876	-1.13382	down	Cellular Component: mitochondrion (GO:0005739);; Cellular Component: mitochondrial membrane (GO:0031966);;	pentatricopeptide repeat protein
gene-NCU06578	3.33152	0.85723	-1.13395	down	Cellular Component: nuclear envelope (GO:0005635);; Cellular Component: cytosol (GO:0005829);; Biological Process: protein import into nucleus (GO:0006606);; Molecular Function: Ran GTPase binding (GO:0008536);;	KapG protein
gene-NCU07430	9.92944	2.58176	-1.13525	down	Molecular Function: RNA polymerase II transcription factor activity, sequence-specific DNA binding (GO:0000981);; Molecular Function: core promoter proximal region sequence-specific DNA binding (GO:0000987);; Cellular Component: nucleus (GO:0005634);; Biological Process: positive regulation of transcription from RNA polymerase II promoter (GO:0045944);; Molecular Function: protein dimerization ac…	MADS box protein
gene-NCU07021	3.34789	0.831428	-1.1355	down	Molecular Function: GTPase activity (GO:0003924);; Molecular Function: GTP binding (GO:0005525);; Cellular Component: mitochondrion (GO:0005739);; Biological Process: mitochondrial translation (GO:0032543);; Biological Process: ribosome disassembly (GO:0032790);;	peptide chain release factor 3
gene-NCU03836	6.51964	1.62902	-1.13637	down	Cellular Component: EKC/KEOPS complex (GO:0000408);; Biological Process: tRNA threonylcarbamoyladenosine modification (GO:0002949);; Cellular Component: nucleus (GO:0005634);; Cellular Component: cytoplasm (GO:0005737);; Molecular Function: metal ion binding (GO:0046872);; Molecular Function: N(6)-L-threonylcarbamoyladenine synthase (GO:0061711);;	hypothetical protein NEUTE1DRAFT_76802 [Neurospora tetrasperma FGSC 2508]
gene-NCU06307	14.2699	3.81687	-1.13648	down	Molecular Function: tRNA binding (GO:0000049);; Cellular Component: methionyl glutamyl tRNA synthetase complex (GO:0017102);;	multisynthetase complex auxiliary component p43
gene-NCU05832	154.205	42.1724	-1.13845	down	Molecular Function: methyltransferase activity (GO:0008168);;	hypothetical protein NCU05832
gene-NCU01991	3.67679	0.961995	-1.13934	down	--	hypothetical protein NCU01991
gene-NCU05521	18.8405	5.13177	-1.13997	down	Cellular Component: membrane (GO:0016020);; Cellular Component: integral component of membrane (GO:0016021);; Cellular Component: endoplasmic reticulum tubular network (GO:0071782);; Biological Process: endoplasmic reticulum tubular network organization (GO:0071786);;	pathogenicity protein
gene-NCU04614	2.41082	0.675933	-1.14279	down	Cellular Component: ribosome (GO:0005840);; Cellular Component: integral component of membrane (GO:0016021);;	60S ribosomal protein L19
gene-NCU10169	6.01574	1.4919	-1.14779	down	Cellular Component: mitochondrion (GO:0005739);;	hypothetical protein NCU10169
gene-NCU01100	6.71151	1.74787	-1.14789	down	Biological Process: reproduction (GO:0000003);; Biological Process: autophagosome assembly (GO:0000045);; Biological Process: sister chromatid segregation (GO:0000819);; Biological Process: developmental process involved in reproduction (GO:0003006);; Molecular Function: molecular_function (GO:0003674);; Molecular Function: binding (GO:0005488);; Molecular Function: protein binding (GO:0005515);;…	hypothetical protein NCU01100
gene-NCU08485	4.91375	1.37613	-1.14924	down	Molecular Function: protein binding (GO:0005515);;	WD repeat protein
gene-NCU00680	12.4328	2.98787	-1.14942	down	Biological Process: propionate catabolic process, 2-methylcitrate cycle (GO:0019629);; Molecular Function: 2-methylcitrate dehydratase activity (GO:0047547);; Molecular Function: 2 iron, 2 sulfur cluster binding (GO:0051537);;	2-methylcitrate dehydratase
gene-NCU05620	3.38508	0.869175	-1.15252	down	Cellular Component: proteasome complex (GO:0000502);; Cellular Component: nucleus (GO:0005634);; Cellular Component: cytosol (GO:0005829);; Biological Process: proteasomal ubiquitin-independent protein catabolic process (GO:0010499);; Molecular Function: peptidase activator activity (GO:0016504);; Molecular Function: lysine-acetylated histone binding (GO:0070577);; Molecular Function: proteasome …	proteasome activator subunit 4
gene-NCU00748	54.4337	14.4372	-1.15495	down	--	hypothetical protein NCU00748
gene-NCU04013	32.8968	8.66677	-1.15891	down	Biological Process: cellular aldehyde metabolic process (GO:0006081);; Molecular Function: oxidoreductase activity, acting on the aldehyde or oxo group of donors, NAD or NADP as acceptor (GO:0016620);;	aldehyde dehydrogenase, variant
gene-NCU03881	4.6612	1.18507	-1.16006	down	--	hypothetical protein NCU03881
gene-NCU05302	4.88481	1.21746	-1.16139	down	Molecular Function: GTP binding (GO:0005525);;	GTP-binding protein Obg
gene-NCU06348	17.5289	4.51286	-1.1651	down	Biological Process: inositol metabolic process (GO:0006020);; Biological Process: inositol biosynthetic process (GO:0006021);; Biological Process: signal transduction (GO:0007165);; Molecular Function: inositol monophosphate 1-phosphatase activity (GO:0008934);; Biological Process: inositol phosphate dephosphorylation (GO:0046855);; Molecular Function: metal ion binding (GO:0046872);; Molecular F…	myo-inositol-1-monophosphatase
gene-NCU08828	7.64361	2.11687	-1.16524	down	Molecular Function: oxidoreductase activity (GO:0016491);;	peroxisomal hydratase-dehydrogenase-epimerase
gene-NCU05537	3.69034	0.935191	-1.16592	down	Molecular Function: fumarylacetoacetase activity (GO:0004334);; Biological Process: L-phenylalanine catabolic process (GO:0006559);; Biological Process: tyrosine catabolic process (GO:0006572);; Molecular Function: metal ion binding (GO:0046872);; Biological Process: homogentisate catabolic process (GO:1902000);;	fumarylacetoacetase
gene-NCU06540	2.03478	0.527851	-1.16621	down	Biological Process: deadenylation-dependent decapping of nuclear-transcribed mRNA (GO:0000290);; Cellular Component: P-body (GO:0000932);; Molecular Function: RNA binding (GO:0003723);; Biological Process: cytoplasmic mRNA processing body assembly (GO:0033962);;	topisomerase II associated protein
gene-NCU00369	4.25018	1.0642	-1.16776	down	Molecular Function: dephospho-CoA kinase activity (GO:0004140);; Molecular Function: ATP binding (GO:0005524);; Biological Process: coenzyme A biosynthetic process (GO:0015937);; Cellular Component: integral component of membrane (GO:0016021);;	dephospho-CoA kinase
gene-NCU01547	4.87028	1.23589	-1.16837	down	Cellular Component: proteasome regulatory particle (GO:0005838);;	hypothetical protein NEUTE1DRAFT_64848 [Neurospora tetrasperma FGSC 2508]
gene-NCU00457	10.4389	2.84453	-1.17265	down	Molecular Function: translation initiation factor activity (GO:0003743);; Cellular Component: polysome (GO:0005844);;	translation initiation factor 4B
gene-NCU09294	8.79094	2.35432	-1.17417	down	Cellular Component: integral component of membrane (GO:0016021);;	hypothetical protein NCU09294
gene-NCU06752	4.33817	1.0602	-1.17443	down	Molecular Function: RNA polymerase I regulatory region sequence-specific DNA binding (GO:0001163);; Molecular Function: RNA polymerase I transcription factor binding (GO:0001179);; Biological Process: transcription of nuclear large rRNA transcript from RNA polymerase I promoter (GO:0042790);; Cellular Component: RNA polymerase I core factor complex (GO:0070860);;	hypothetical protein NCU06752
gene-NCU01189	1.85165	0.45426	-1.17464	down	--	hypothetical protein NCU01189
gene-NCU11195	21.0795	5.26341	-1.17645	down	Molecular Function: oxidoreductase activity, acting on the CH-OH group of donors, NAD or NADP as acceptor (GO:0016616);; Molecular Function: NAD binding (GO:0051287);;	D-isomer specific 2-hydroxyacid dehydrogenase
gene-NCU06610	9.74795	2.51267	-1.17705	down	Cellular Component: integral component of membrane (GO:0016021);;	PQ loop repeat protein
gene-NCU09436	38.2403	9.60494	-1.17723	down	Cellular Component: chromosome, telomeric region (GO:0000781);; Biological Process: histone displacement (GO:0001207);; Biological Process: regulation of protein phosphorylation (GO:0001932);; Cellular Component: nucleus (GO:0005634);; Cellular Component: cytosol (GO:0005829);; Biological Process: DNA replication-dependent nucleosome assembly (GO:0006335);; Biological Process: DNA replication-ind…	hypothetical protein NEUTE1DRAFT_66361 [Neurospora tetrasperma FGSC 2508]
gene-NCU08678	8.77745	2.4065	-1.17766	down	Biological Process: formation of translation preinitiation complex (GO:0001731);; Biological Process: translation reinitiation (GO:0002188);; Molecular Function: RNA binding (GO:0003723);; Cellular Component: cytoplasm (GO:0005737);;	translation machinery-associated protein 20
gene-NCU08407	43.2422	12.0022	-1.17807	down	Cellular Component: integral component of membrane (GO:0016021);; Molecular Function: transmembrane transporter activity (GO:0022857);; Cellular Component: intrinsic component of membrane (GO:0031224);; Molecular Function: carboxylic acid transmembrane transporter activity (GO:0046943);;	MFS transporter
gene-NCU01291	13.3388	3.3635	-1.17841	down	Cellular Component: integral component of membrane (GO:0016021);;	hypothetical protein NCU01291
gene-NCU05548	25.5646	6.22092	-1.17954	down	Molecular Function: 3-deoxy-7-phosphoheptulonate synthase activity (GO:0003849);; Biological Process: aromatic amino acid family biosynthetic process (GO:0009073);;	phospho-2-dehydro-3-deoxyheptonate aldolase [Neurospora tetrasperma FGSC 2508]
gene-NCU03057	4.45971	1.04281	-1.18014	down	--	hypothetical protein NCU03057
gene-NCU08847	25.1352	5.87525	-1.18119	down	--	hypothetical protein NCU08847
gene-NCU04133	6.56736	1.68703	-1.18145	down	Molecular Function: peptidase activity (GO:0008233);; Cellular Component: integral component of membrane (GO:0016021);; Molecular Function: metal ion binding (GO:0046872);;	peptidase family M28
gene-NCU03725	8.67523	2.2016	-1.18151	down	Molecular Function: DNA binding (GO:0003677);; Molecular Function: transcription factor activity, sequence-specific DNA binding (GO:0003700);;	VIB-1
gene-NCU01511	19.9981	5.02953	-1.18465	down	Molecular Function: GTPase activity (GO:0003924);; Biological Process: nitrogen compound metabolic process (GO:0006807);; Molecular Function: nickel cation binding (GO:0016151);;	urease accessory protein ureG
gene-NCU08032	7.22004	1.77438	-1.18555	down	Molecular Function: tRNA-intron endonuclease activity (GO:0000213);; Cellular Component: tRNA-intron endonuclease complex (GO:0000214);; Biological Process: tRNA-type intron splice site recognition and cleavage (GO:0000379);; Molecular Function: nucleic acid binding (GO:0003676);; Molecular Function: lyase activity (GO:0016829);;	tRNA-splicing endonuclease subunit sen34
gene-NCU09283	9.02584	2.14042	-1.18568	down	Molecular Function: acetyltransferase activity (GO:0016407);;	acetyltransferase
gene-NCU02482	4.58476	1.15998	-1.18712	down	Molecular Function: citrate (Si)-synthase activity (GO:0004108);; Cellular Component: mitochondrial matrix (GO:0005759);; Biological Process: carbohydrate metabolic process (GO:0005975);; Biological Process: tricarboxylic acid cycle (GO:0006099);; Molecular Function: 2-methylcitrate synthase activity (GO:0050440);;	2-methylcitrate synthase, variant 1
gene-NCU16396	16.4139	4.18691	-1.18733	down	Molecular Function: oxidoreductase activity (GO:0016491);;	uncharacterized protein NCU16396
gene-NCU07866	1.92829	0.505913	-1.18763	down	Molecular Function: RNA binding (GO:0003723);; Molecular Function: mRNA binding (GO:0003729);; Molecular Function: helicase activity (GO:0004386);; Cellular Component: nucleus (GO:0005634);; Cellular Component: spliceosomal complex (GO:0005681);; Cellular Component: U2-type spliceosomal complex (GO:0005684);; Biological Process: mRNA cis splicing, via spliceosome (GO:0045292);; Cellular Component…	DEAD helicase superfamily protein
gene-NCU02729	3.38615	0.845962	-1.18994	down	Cellular Component: nucleus (GO:0005634);;	transducin family protein
gene-NCU04287	7.38914	2.11828	-1.19	down	--	hypothetical protein NCU04287
gene-NCU04051	14.9269	3.80922	-1.19284	down	Molecular Function: ATP binding (GO:0005524);; Molecular Function: ATPase activity (GO:0016887);;	GCN20
gene-NCU06232	81.9742	20.3406	-1.19432	down	Molecular Function: magnesium ion binding (GO:0000287);; Molecular Function: 3-isopropylmalate dehydrogenase activity (GO:0003862);; Biological Process: leucine biosynthetic process (GO:0009098);; Molecular Function: NAD binding (GO:0051287);;	3-isopropylmalate dehydrogenase
gene-NCU03801	6.1478	1.43337	-1.19575	down	Cellular Component: integral component of membrane (GO:0016021);;	alkaline phosphatase
gene-NCU03527	4.53415	1.21416	-1.19754	down	Biological Process: tRNA modification (GO:0006400);; Biological Process: tRNA-guanine transglycosylation (GO:0101030);;	hypothetical protein NCU03527
gene-NCU02248	2.21452	0.576368	-1.19867	down	--	hypothetical protein NCU02248
gene-NCU03445	4.31674	1.06481	-1.20112	down	Molecular Function: iron ion binding (GO:0005506);; Molecular Function: oxidoreductase activity, acting on paired donors, with incorporation or reduction of molecular oxygen (GO:0016705);; Molecular Function: L-ascorbic acid binding (GO:0031418);;	prolyl 4-hydroxylase
gene-NCU01967	9.40585	2.23314	-1.20243	down	Biological Process: tRNA wobble uridine modification (GO:0002098);; Cellular Component: Elongator holoenzyme complex (GO:0033588);;	hypothetical protein NCU01967
gene-NCU05994	2.31081	0.573816	-1.20712	down	Molecular Function: DNA binding (GO:0003677);; Cellular Component: nucleus (GO:0005634);; Biological Process: transcription, DNA-templated (GO:0006351);; Molecular Function: zinc ion binding (GO:0008270);;	transcription factor TamA, variant
gene-NCU01932	1.277	0.320179	-1.20832	down	Cellular Component: chromatin (GO:0000785);; Cellular Component: nucleus (GO:0005634);; Biological Process: regulation of transcription, DNA-templated (GO:0006355);; Molecular Function: histone methyltransferase activity (H3-K36 specific) (GO:0046975);;	SET-3
gene-NCU04766	2.00492	0.501647	-1.20888	down	Biological Process: regulation of translation (GO:0006417);; Cellular Component: CCR4-NOT core complex (GO:0030015);;	Ccr4-Not transcription complex subunit
gene-NCU09012	6.24562	1.56109	-1.21018	down	Cellular Component: fungal-type vacuole (GO:0000324);; Molecular Function: ATP binding (GO:0005524);; Molecular Function: peptide-transporting ATPase activity (GO:0015440);; Cellular Component: membrane (GO:0016020);; Cellular Component: integral component of membrane (GO:0016021);; Molecular Function: ATPase activity (GO:0016887);; Molecular Function: ATPase activity, coupled to transmembrane mo…	hypothetical protein NCU09012
gene-NCU08135	3.58133	0.863874	-1.21066	down	Molecular Function: four-way junction DNA binding (GO:0000400);; Biological Process: meiotic mismatch repair (GO:0000710);; Molecular Function: ATP binding (GO:0005524);; Biological Process: pyrimidine dimer repair (GO:0006290);; Biological Process: mismatch repair (GO:0006298);; Molecular Function: DNA-dependent ATPase activity (GO:0008094);; Molecular Function: mismatched DNA binding (GO:003098…	DNA mismatch repair protein msh6
gene-NCU00101	2.88001	0.720132	-1.21205	down	Molecular Function: mannosyltransferase activity (GO:0000030);; Cellular Component: endoplasmic reticulum membrane (GO:0005789);; Biological Process: GPI anchor biosynthetic process (GO:0006506);;	pbn-1
gene-NCU11406	3.08231	0.725321	-1.21334	down	Molecular Function: catalytic activity (GO:0003824);; Molecular Function: molybdenum ion binding (GO:0030151);; Molecular Function: pyridoxal phosphate binding (GO:0030170);;	MOSC domain-containing protein
gene-NCU03338	6.14279	1.52625	-1.21415	down	Molecular Function: nucleic acid binding (GO:0003676);;	hypothetical protein NCU03338
gene-NCU06394	4.40229	1.0573	-1.21424	down	Cellular Component: cytoplasm (GO:0005737);; Biological Process: double-strand break repair (GO:0006302);; Biological Process: regulation of transcription, DNA-templated (GO:0006355);; Cellular Component: Ino80 complex (GO:0031011);; Biological Process: ATP-dependent chromatin remodeling (GO:0043044);;	chromatin remodeling complex subunit
gene-NCU03998	4.43514	1.12213	-1.21579	down	Biological Process: intracellular protein transport (GO:0006886);; Biological Process: endocytosis (GO:0006897);; Biological Process: vesicle-mediated transport (GO:0016192);; Cellular Component: clathrin adaptor complex (GO:0030131);; Cellular Component: cytoplasmic vesicle (GO:0031410);; Cellular Component: intracellular membrane-bounded organelle (GO:0043231);;	adaptor protein complex 3 Mu3A
gene-NCU06963	1.54659	0.387978	-1.21612	down	--	uncharacterized protein NCU06963
gene-NCU00523	9.44194	2.2805	-1.21791	down	Cellular Component: nucleus (GO:0005634);; Cellular Component: cytoplasm (GO:0005737);; Molecular Function: zinc ion binding (GO:0008270);; Molecular Function: transferase activity (GO:0016740);; Molecular Function: NAD-dependent histone deacetylase activity (GO:0017136);; Molecular Function: NAD+ binding (GO:0070403);;	NAD-dependent deacetylase sirtuin-2
gene-NCU03207	23.0256	5.42866	-1.21833	down	Molecular Function: GTPase activator activity (GO:0005096);; Cellular Component: cytoplasm (GO:0005737);; Cellular Component: nuclear membrane (GO:0031965);; Biological Process: positive regulation of protein export from nucleus (GO:0046827);;	ran GTPase activating protein 1
gene-NCU06694	5.60565	1.40984	-1.22005	down	Biological Process: fatty acid biosynthetic process (GO:0006633);; Cellular Component: integral component of membrane (GO:0016021);; Molecular Function: 3-oxo-arachidoyl-CoA synthase activity (GO:0102336);; Molecular Function: 3-oxo-cerotoyl-CoA synthase activity (GO:0102337);; Molecular Function: 3-oxo-lignoceronyl-CoA synthase activity (GO:0102338);;	fatty acid elongase
gene-NCU07794	16.1947	4.2211	-1.2203	down	Cellular Component: mitochondrial matrix (GO:0005759);; Biological Process: ubiquinone biosynthetic process (GO:0006744);; Biological Process: heme a biosynthetic process (GO:0006784);; Molecular Function: electron carrier activity (GO:0009055);; Biological Process: iron-sulfur cluster assembly (GO:0016226);; Molecular Function: oxidoreductase activity, acting on NAD(P)H, heme protein as acceptor…	2Fe-2S iron-sulfur cluster binding domain-containing protein
gene-NCU04784	5.41077	1.35172	-1.22389	down	Cellular Component: nuclear pore (GO:0005643);; Molecular Function: structural constituent of nuclear pore (GO:0017056);;	hypothetical protein NCU04784
gene-NCU01338	8.38467	2.13524	-1.22679	down	Molecular Function: molecular_function (GO:0003674);; Molecular Function: catalytic activity (GO:0003824);; Cellular Component: cellular_component (GO:0005575);; Cellular Component: intracellular (GO:0005622);; Cellular Component: cell (GO:0005623);; Cellular Component: cytoplasm (GO:0005737);; Cellular Component: intracellular part (GO:0044424);; Cellular Component: cell part (GO:0044464);;	DUF218 domain-containing protein
gene-NCU09886	84.3033	21.1112	-1.22904	down	Cellular Component: mitochondrion (GO:0005739);; Molecular Function: 3-hydroxyacyl-[acyl-carrier-protein] dehydratase activity (GO:0019171);;	hypothetical protein NCU09886
gene-NCU07574	6.78153	1.8335	-1.22986	down	Molecular Function: mRNA binding (GO:0003729);; Cellular Component: cytosol (GO:0005829);; Biological Process: protein deubiquitination (GO:0016579);; Biological Process: ribophagy (GO:0034517);; Cellular Component: Ubp3-Bre5 deubiquitination complex (GO:1990861);; Cellular Component: ribonucleoprotein complex (GO:1990904);;	hypothetical protein NCU07574
gene-NCU01283	5.09315	1.27604	-1.23094	down	--	uncharacterized protein NCU01283
gene-NCU08275	4.07456	0.981311	-1.2312	down	Cellular Component: cytoplasm (GO:0005737);; Biological Process: cellular amino acid metabolic process (GO:0006520);; Molecular Function: carboxy-lyase activity (GO:0016831);; Molecular Function: pyridoxal phosphate binding (GO:0030170);;	aromatic-L-amino-acid decarboxylase
gene-NCU03333	20.6508	4.63746	-1.23378	down	Molecular Function: protein tyrosine phosphatase activity (GO:0004725);; Cellular Component: cytoplasm (GO:0005737);; Cellular Component: integral component of membrane (GO:0016021);;	tyrosine phosphatase
gene-NCU03378	3.80242	0.846727	-1.23379	down	--	TOL
gene-NCU02133	368.403	88.6617	-1.23476	down	Molecular Function: superoxide dismutase activity (GO:0004784);; Molecular Function: metal ion binding (GO:0046872);;	superoxide dismutase
gene-NCU06262	3.49251	0.825161	-1.23609	down	Cellular Component: integral component of membrane (GO:0016021);;	chromosome condensation protein
gene-NCU02688	5.80284	1.3612	-1.24041	down	--	ubiquitin-conjugating enzyme E2Z, variant
gene-NCU03779	10.0359	2.35441	-1.2405	down	Molecular Function: glycerone kinase activity (GO:0004371);; Molecular Function: ATP binding (GO:0005524);; Biological Process: glycerol metabolic process (GO:0006071);;	dihydroxyacetone kinase 1
gene-NCU09104	0.758188	0.194756	-1.24168	down	Cellular Component: cytoskeleton (GO:0005856);;	hypothetical protein NCU09104
gene-NCU00891	6.38331	1.47161	-1.24194	down	Molecular Function: L-iditol 2-dehydrogenase activity (GO:0003939);; Biological Process: sorbitol catabolic process (GO:0006062);; Molecular Function: zinc ion binding (GO:0008270);;	xylitol dehydrogenase
gene-NCU08550	10.6423	2.71076	-1.24309	down	--	hypothetical protein NCU08550
gene-NCU06199	2.91455	0.682873	-1.24356	down	Biological Process: nuclear-transcribed mRNA catabolic process, deadenylation-dependent decay (GO:0000288);; Molecular Function: mRNA binding (GO:0003729);; Cellular Component: cytoplasm (GO:0005737);;	RNA binding protein Jsn1
gene-NCU01183	38.5453	9.26247	-1.25022	down	Molecular Function: GTP binding (GO:0005525);; Molecular Function: hydrolase activity (GO:0016787);;	hypothetical protein NEUTE1DRAFT_76481 [Neurospora tetrasperma FGSC 2508]
gene-NCU03363	1.99909	0.483683	-1.25064	down	Molecular Function: RNA binding (GO:0003723);; Molecular Function: RNA helicase activity (GO:0003724);; Molecular Function: ATP binding (GO:0005524);; Biological Process: RNA catabolic process (GO:0006401);;	FRQ-interacting RNA helicase
gene-NCU01744	21.7065	5.39189	-1.25174	down	Molecular Function: iron ion binding (GO:0005506);; Biological Process: glutamate biosynthetic process (GO:0006537);; Molecular Function: FMN binding (GO:0010181);; Molecular Function: glutamate synthase activity (GO:0015930);; Molecular Function: glutamate synthase (NADH) activity (GO:0016040);; Molecular Function: oxidoreductase activity (GO:0016491);; Biological Process: ammonia assimilation c…	glutamate synthase
gene-NCU03087	34.8863	8.51062	-1.25488	down	Molecular Function: zinc ion binding (GO:0008270);;	diploid state maintenance protein chpA, variant
gene-NCU01487	11.3049	2.64338	-1.25523	down	--	hypothetical protein NCU01487
gene-NCU00021	4.00318	0.975574	-1.25539	down	Molecular Function: RNA binding (GO:0003723);; Cellular Component: cytoplasm (GO:0005737);; Biological Process: intracellular distribution of mitochondria (GO:0048312);;	hypothetical protein NCU00021
gene-NCU01379	0.94925	0.22266	-1.25603	down	Cellular Component: SAGA complex (GO:0000124);; Molecular Function: transcription cofactor activity (GO:0003712);; Cellular Component: nucleus (GO:0005634);; Biological Process: DNA repair (GO:0006281);; Biological Process: regulation of transcription, DNA-templated (GO:0006355);; Molecular Function: kinase activity (GO:0016301);; Biological Process: histone acetylation (GO:0016573);; Cellular Co…	histone acetylase complex subunit Paf400
gene-NCU04910	145.363	34.5965	-1.25851	down	Molecular Function: methyltransferase activity (GO:0008168);;	hypothetical protein NCU04910
gene-NCU00378	29.6679	7.43597	-1.2593	down	Molecular Function: oxidoreductase activity, acting on the aldehyde or oxo group of donors, NAD or NADP as acceptor (GO:0016620);;	aldehyde dehydrogenase
gene-NCU10776	6.11554	1.44575	-1.25961	down	Molecular Function: magnesium ion binding (GO:0000287);; Molecular Function: DNA binding (GO:0003677);; Cellular Component: nucleoplasm (GO:0005654);; Cellular Component: nucleolus (GO:0005730);; Cellular Component: mitochondrion (GO:0005739);; Biological Process: DNA replication (GO:0006260);; Biological Process: base-excision repair (GO:0006284);; Molecular Function: 5'-3' exonuclease activity …	DNA-repair protein rad2
gene-NCU05837	1.68577	0.403496	-1.26091	down	Cellular Component: Golgi apparatus (GO:0005794);; Biological Process: protein targeting to vacuole (GO:0006623);; Biological Process: mitochondrion organization (GO:0007005);; Cellular Component: extrinsic component of membrane (GO:0019898);; Biological Process: protein retention in Golgi apparatus (GO:0045053);; Biological Process: late endosome to vacuole transport (GO:0045324);;	vacuolar protein sorting-associated protein 13a
gene-NCU03814	3.79257	0.939119	-1.26451	down	Molecular Function: aminoacyl-tRNA editing activity (GO:0002161);; Molecular Function: leucine-tRNA ligase activity (GO:0004823);; Molecular Function: ATP binding (GO:0005524);; Biological Process: leucyl-tRNA aminoacylation (GO:0006429);;	leucyl-tRNA synthetase
gene-NCU06001	84.9814	20.4255	-1.2654	down	--	hypothetical protein NCU06001
gene-NCU10273	25.4549	6.39814	-1.26569	down	Cellular Component: cytosol (GO:0005829);; Biological Process: posttranslational protein targeting to endoplasmic reticulum membrane (GO:0006620);; Biological Process: response to heat (GO:0009408);; Cellular Component: membrane (GO:0016020);; Biological Process: ubiquitin-dependent ERAD pathway (GO:0030433);; Molecular Function: binding, bridging (GO:0060090);; Cellular Component: TRC complex (G…	Hsc70 cochaperone
gene-NCU08554	13.6001	3.40599	-1.26809	down	Molecular Function: peptidyl-prolyl cis-trans isomerase activity (GO:0003755);;	peptidyl-prolyl cis-trans isomerase ssp-1 [Neurospora tetrasperma FGSC 2508]
gene-NCU09199	8.95214	2.20119	-1.26842	down	Molecular Function: oxidoreductase activity (GO:0016491);; Molecular Function: metal ion binding (GO:0046872);;	tyrosinase, variant
gene-NCU08338	1.3731	0.313699	-1.27115	down	Cellular Component: integral component of membrane (GO:0016021);;	hypothetical protein NCU08338
gene-NCU05269	16.2005	3.93324	-1.27212	down	Molecular Function: nucleotide binding (GO:0000166);; Molecular Function: adenyl-nucleotide exchange factor activity (GO:0000774);; Molecular Function: molecular_function (GO:0003674);; Molecular Function: binding (GO:0005488);; Molecular Function: ATP binding (GO:0005524);; Cellular Component: cellular_component (GO:0005575);; Cellular Component: intracellular (GO:0005622);; Cellular Component: …	heat shock protein 88
gene-NCU08440	4.4638	0.959805	-1.27324	down	Molecular Function: N-acetyltransferase activity (GO:0008080);;	hypothetical protein NCU08440
gene-NCU05301	6.8997	1.75009	-1.27351	down	Molecular Function: tRNA binding (GO:0000049);; Biological Process: RNA methylation (GO:0001510);; Cellular Component: nucleus (GO:0005634);; Cellular Component: cytoplasm (GO:0005737);; Molecular Function: methyltransferase activity (GO:0008168);; Molecular Function: tRNA (cytosine-5-)-methyltransferase activity (GO:0016428);; Biological Process: tRNA methylation (GO:0030488);;	methyltransferase
gene-NCU04487	14.6459	3.42196	-1.27626	down	Cellular Component: integral component of membrane (GO:0016021);;	hypothetical protein NCU04487
gene-NCU00028	14.8951	3.43227	-1.28556	down	Molecular Function: zinc ion binding (GO:0008270);; Molecular Function: oxidoreductase activity (GO:0016491);;	S-(hydroxymethyl)glutathione dehydrogenase
gene-NCU03759	22.793	5.18886	-1.28908	down	Molecular Function: methionine-tRNA ligase activity (GO:0004825);; Molecular Function: ATP binding (GO:0005524);; Biological Process: methionyl-tRNA aminoacylation (GO:0006431);;	methionine-tRNA synthetase
gene-NCU00077	1.71173	0.374877	-1.28999	down	Biological Process: telomere maintenance (GO:0000723);; Molecular Function: damaged DNA binding (GO:0003684);; Biological Process: double-strand break repair via nonhomologous end joining (GO:0006303);; Biological Process: DNA recombination (GO:0006310);; Molecular Function: hydrolase activity, acting on acid anhydrides (GO:0016817);; Molecular Function: telomeric DNA binding (GO:0042162);; Cellu…	Ku70/Ku80 family protein
gene-NCU08226	21.3153	4.94029	-1.29048	down	Cellular Component: integral component of membrane (GO:0016021);;	hypothetical protein NCU08226
gene-NCU00412	2.05938	0.452738	-1.29155	down	--	hypothetical protein NCU00412
gene-NCU03332	17.3153	3.67268	-1.29212	down	Molecular Function: oxidoreductase activity (GO:0016491);;	3-oxoacyl-(acyl-carrier-protein) reductase
gene-NCU02712	2.31541	0.529007	-1.29369	down	Molecular Function: magnesium ion binding (GO:0000287);; Molecular Function: ATP binding (GO:0005524);; Biological Process: organic acid metabolic process (GO:0006082);; Biological Process: acetyl-CoA biosynthetic process (GO:0006085);; Molecular Function: acetate kinase activity (GO:0008776);;	acetate kinase
gene-NCU04531	0.542568	0.141844	-1.29525	down	Biological Process: fatty acid metabolic process (GO:0006631);; Molecular Function: medium-chain fatty acid-CoA ligase activity (GO:0031956);;	hypothetical protein NCU04531
gene-NCU00107	10.1895	2.41971	-1.3004	down	Molecular Function: metalloendopeptidase activity (GO:0004222);; Cellular Component: mitochondrial inner membrane (GO:0005743);; Molecular Function: metal ion binding (GO:0046872);;	mitochondrial inner membrane protease ATP-23
gene-NCU03922	48.7976	11.7845	-1.30597	down	Molecular Function: hydroxymethylglutaryl-CoA synthase activity (GO:0004421);; Biological Process: isoprenoid biosynthetic process (GO:0008299);; Biological Process: sterol biosynthetic process (GO:0016126);;	hypothetical protein NEUTE1DRAFT_118239 [Neurospora tetrasperma FGSC 2508]
gene-NCU12152	4.94811	1.12998	-1.30848	down	--	hypothetical protein NCU12152
gene-NCU02481	7.50375	1.83685	-1.30996	down	Molecular Function: isocitrate lyase activity (GO:0004451);; Cellular Component: mitochondrial matrix (GO:0005759);; Biological Process: propionate catabolic process, 2-methylcitrate cycle (GO:0019629);; Molecular Function: methylisocitrate lyase activity (GO:0046421);; Molecular Function: metal ion binding (GO:0046872);;	mitochondrial 2-methylisocitrate lyase
gene-NCU08427	2.63962	0.56816	-1.31081	down	Molecular Function: DNA binding (GO:0003677);; Molecular Function: ATP binding (GO:0005524);; Biological Process: DNA replication (GO:0006260);; Molecular Function: hydrolase activity (GO:0016787);;	activator 1 subunit 3
gene-NCU07083	4.16658	0.999472	-1.3114	down	Biological Process: lipid metabolic process (GO:0006629);; Molecular Function: phosphoric diester hydrolase activity (GO:0008081);;	hypothetical protein NCU07083
gene-NCU09598	7.05075	1.67025	-1.31287	down	Biological Process: mitochondrial genome maintenance (GO:0000002);; Molecular Function: RNA binding (GO:0003723);; Cellular Component: integral component of mitochondrial inner membrane (GO:0031305);;	mitochondrial escape protein 2
gene-NCU03173	8.72226	1.9656	-1.31427	down	Molecular Function: hydrolase activity (GO:0016787);;	HAD superfamily hydrolase
gene-NCU00542	2.25497	0.507003	-1.32093	down	Cellular Component: integral component of membrane (GO:0016021);; Molecular Function: transmembrane transporter activity (GO:0022857);;	DUF914 domain membrane protein
gene-NCU02361	5.96776	1.40377	-1.32226	down	Molecular Function: hydrolase activity, acting on carbon-nitrogen (but not peptide) bonds, in linear amides (GO:0016811);;	formamidase
gene-NCU00936	8.71708	2.04441	-1.32347	down	Molecular Function: succinate-semialdehyde dehydrogenase (NAD+) activity (GO:0004777);; Molecular Function: succinate-semialdehyde dehydrogenase [NAD(P)+] activity (GO:0009013);; Biological Process: gamma-aminobutyric acid catabolic process (GO:0009450);;	succinate semialdehyde dehydrogenase, variant 1
gene-NCU09646	7.40912	1.74822	-1.32362	down	Molecular Function: acetyl-CoA C-acyltransferase activity (GO:0003988);; Cellular Component: peroxisome (GO:0005777);; Biological Process: fatty acid beta-oxidation (GO:0006635);; Biological Process: phenylacetate catabolic process (GO:0010124);;	3-ketoacyl-CoA thiolase
gene-NCU01333	6.46031	1.43835	-1.32759	down	Molecular Function: delta24(24-1) sterol reductase activity (GO:0000246);; Biological Process: ergosterol biosynthetic process (GO:0006696);; Biological Process: sterol biosynthetic process (GO:0016126);; Molecular Function: oxidoreductase activity, acting on the CH-CH group of donors (GO:0016627);; Cellular Component: integral component of endoplasmic reticulum membrane (GO:0030176);;	Delta(24(24(1)))-sterol reductase
gene-NCU01053	2.67956	0.576846	-1.33155	down	--	hypothetical protein NCU01053
gene-NCU04129	23.9982	5.47669	-1.33219	down	Molecular Function: methyltransferase activity (GO:0008168);; Biological Process: methylation (GO:0032259);;	gamma-tocopherol methyltransferase
gene-NCU09408	3.13436	0.705668	-1.33582	down	--	hypothetical protein NCU09408
gene-NCU00581	5.34503	1.26785	-1.33641	down	Molecular Function: magnesium ion binding (GO:0000287);; Molecular Function: holo-[acyl-carrier-protein] synthase activity (GO:0008897);; Biological Process: lysine biosynthetic process via aminoadipic acid (GO:0019878);;	phosphopantetheinyl transferase
gene-NCU11027	16.8117	3.81869	-1.34012	down	Molecular Function: metalloendopeptidase activity (GO:0004222);; Molecular Function: metal ion binding (GO:0046872);;	zinc metalloprotease, variant
gene-NCU00784	3.38382	0.794169	-1.34134	down	Molecular Function: monooxygenase activity (GO:0004497);; Molecular Function: N,N-dimethylaniline monooxygenase activity (GO:0004499);; Molecular Function: flavin adenine dinucleotide binding (GO:0050660);; Molecular Function: NADP binding (GO:0050661);;	hypothetical protein NCU00784
gene-NCU09266	5.2983	1.18802	-1.34207	down	Molecular Function: methylmalonate-semialdehyde dehydrogenase (acylating) activity (GO:0004491);; Cellular Component: mitochondrion (GO:0005739);; Biological Process: thymine catabolic process (GO:0006210);; Biological Process: valine metabolic process (GO:0006573);; Biological Process: valine catabolic process (GO:0006574);; Molecular Function: malonate-semialdehyde dehydrogenase (acetylating) a…	methylmalonate-semialdehyde dehydrogenase
gene-NCU00503	1.74974	0.427625	-1.34311	down	Cellular Component: integral component of membrane (GO:0016021);;	nonselective cation channel protein
gene-NCU05901	1.15361	0.258644	-1.34402	down	Cellular Component: anaphase-promoting complex (GO:0005680);; Biological Process: metaphase/anaphase transition of mitotic cell cycle (GO:0007091);; Biological Process: anaphase-promoting complex-dependent catabolic process (GO:0031145);; Molecular Function: binding, bridging (GO:0060090);; Biological Process: protein K11-linked ubiquitination (GO:0070979);;	hypothetical protein NCU05901
gene-NCU09703	6.25817	1.38328	-1.34437	down	Biological Process: acetoin biosynthetic process (GO:0045151);; Molecular Function: acetolactate decarboxylase activity (GO:0047605);;	acetolactate decarboxylase
gene-NCU03086	18.6771	4.03946	-1.34716	down	Cellular Component: cytoplasm (GO:0005737);; Molecular Function: aldehyde-lyase activity (GO:0016832);;	HpcH/HpaI aldolase/citrate lyase family protein
gene-NCU08146	6.88726	1.62019	-1.34721	down	--	hypothetical protein NCU08146
gene-NCU06261	16.7711	3.89529	-1.35019	down	Biological Process: nucleoside metabolic process (GO:0009116);;	hypothetical protein NEUTE1DRAFT_146224 [Neurospora tetrasperma FGSC 2508]
gene-NCU00931	4.79844	1.0698	-1.35087	down	Molecular Function: tRNA binding (GO:0000049);; Molecular Function: lysine-tRNA ligase activity (GO:0004824);; Molecular Function: ATP binding (GO:0005524);; Cellular Component: mitochondrion (GO:0005739);; Biological Process: lysyl-tRNA aminoacylation (GO:0006430);; Biological Process: mitochondrial lysyl-tRNA aminoacylation (GO:0070154);;	lysyl-tRNA synthetase
gene-NCU03347	15.6552	3.579	-1.35246	down	Cellular Component: cytoplasm (GO:0005737);; Cellular Component: mitochondrion (GO:0005739);; Biological Process: biosynthetic process (GO:0009058);; Molecular Function: kynurenine-oxoglutarate transaminase activity (GO:0016212);; Molecular Function: pyridoxal phosphate binding (GO:0030170);;	kynurenine-oxoglutarate transaminase 1
gene-NCU02209	40.1727	9.70093	-1.35378	down	Biological Process: lipid metabolic process (GO:0006629);; Cellular Component: integral component of membrane (GO:0016021);;	delta-12 fatty acid desaturase
gene-NCU04264	2.23819	0.529049	-1.35619	down	Molecular Function: glutamate-ammonia ligase activity (GO:0004356);; Biological Process: nitrogen compound metabolic process (GO:0006807);; Molecular Function: hydrolase activity (GO:0016787);;	extracellular developmental signal biosynthesis protein FluG
gene-NCU02127	3.58655	0.798489	-1.35842	down	Cellular Component: mitochondrion (GO:0005739);; Biological Process: leucine catabolic process (GO:0006552);; Molecular Function: ligase activity (GO:0016874);; Cellular Component: methylcrotonoyl-CoA carboxylase complex (GO:1905202);;	methylcrotonoyl-CoA carboxylase subunit beta
gene-NCU02348	1.54741	0.333337	-1.36	down	Molecular Function: ATP binding (GO:0005524);; Cellular Component: nucleus (GO:0005634);; Biological Process: reciprocal meiotic recombination (GO:0007131);; Molecular Function: DNA translocase activity (GO:0015616);; Biological Process: double-strand break repair via synthesis-dependent strand annealing (GO:0045003);;	DNA repair and recombination protein RAD54
gene-NCU04206	2.82551	0.624752	-1.3606	down	--	hypothetical protein NCU04206
gene-NCU02989	2.09845	0.428554	-1.3618	down	--	hypothetical protein NCU02989
gene-NCU00133	20.2507	4.64336	-1.36224	down	Molecular Function: DNA binding (GO:0003677);; Cellular Component: nucleus (GO:0005634);; Cellular Component: chromosome (GO:0005694);; Biological Process: DNA replication (GO:0006260);; Biological Process: DNA repair (GO:0006281);;	FACT complex subunit pob-3
gene-NCU03092	23.2204	5.56489	-1.36252	down	Molecular Function: RNA binding (GO:0003723);; Molecular Function: mRNA binding (GO:0003729);; Cellular Component: nucleus (GO:0005634);; Biological Process: mRNA processing (GO:0006397);; Biological Process: regulation of RNA metabolic process (GO:0051252);; Cellular Component: ribonucleoprotein complex (GO:1990904);;	nuclear localization sequence binding protein
gene-NCU04450	2.81417	0.623228	-1.36471	down	Biological Process: mitochondrial genome maintenance (GO:0000002);; Molecular Function: DNA binding (GO:0003677);; Cellular Component: mitochondrion (GO:0005739);; Molecular Function: single-stranded DNA 5'-3' exodeoxyribonuclease activity (GO:0045145);; Molecular Function: metal ion binding (GO:0046872);; Molecular Function: 4 iron, 4 sulfur cluster binding (GO:0051539);;	hypothetical protein NCU04450
gene-NCU08276	1.91493	0.430763	-1.36681	down	Molecular Function: lysophospholipase activity (GO:0004622);; Cellular Component: endoplasmic reticulum membrane (GO:0005789);; Cellular Component: integral component of membrane (GO:0016021);; Biological Process: lipid catabolic process (GO:0016042);; Biological Process: phosphatidylcholine metabolic process (GO:0046470);;	hypothetical protein NCU08276
gene-NCU06866	2.16963	0.508053	-1.36817	down	Molecular Function: nucleic acid binding (GO:0003676);; Molecular Function: asparagine-tRNA ligase activity (GO:0004816);; Molecular Function: ATP binding (GO:0005524);; Biological Process: asparaginyl-tRNA aminoacylation (GO:0006421);;	asparaginyl-tRNA synthetase
gene-NCU08977	8.62832	1.83968	-1.37147	down	Molecular Function: long-chain-alcohol oxidase activity (GO:0046577);; Molecular Function: flavin adenine dinucleotide binding (GO:0050660);;	long chain fatty alcohol oxidase
gene-NCU08136	2.32018	0.506532	-1.37305	down	Molecular Function: transcription regulatory region sequence-specific DNA binding (GO:0000976);; Molecular Function: RNA polymerase II transcription factor activity, sequence-specific DNA binding (GO:0000981);; Cellular Component: nucleus (GO:0005634);; Biological Process: regulation of transcription, DNA-templated (GO:0006355);; Molecular Function: zinc ion binding (GO:0008270);; Cellular Compon…	hypothetical protein NCU08136
gene-NCU00591	2.58017	0.562458	-1.3742	down	Molecular Function: methylcrotonoyl-CoA carboxylase activity (GO:0004485);; Molecular Function: ATP binding (GO:0005524);; Cellular Component: mitochondrion (GO:0005739);; Molecular Function: CoA carboxylase activity (GO:0016421);; Molecular Function: metal ion binding (GO:0046872);;	methylcrotonoyl-CoA carboxylase subunit alpha, variant
gene-NCU01638	2.04076	0.438621	-1.37455	down	Molecular Function: DNA binding (GO:0003677);; Molecular Function: DNA-directed 5'-3' RNA polymerase activity (GO:0003899);; Biological Process: transcription, DNA-templated (GO:0006351);; Molecular Function: zinc ion binding (GO:0008270);; Cellular Component: host cell nucleus (GO:0042025);;	DNA-directed RNA polymerase I subunit RPA1
gene-NCU02002	1.35638	0.280228	-1.3762	down	Cellular Component: mitochondrial inner membrane (GO:0005743);;	hypothetical protein NCU02002
gene-NCU07169	7.03106	1.55939	-1.3763	down	Biological Process: carbohydrate transport (GO:0008643);; Cellular Component: integral component of membrane (GO:0016021);; Molecular Function: transmembrane transporter activity (GO:0022857);;	MFS glucose transporter
gene-NCU07724	21.4292	4.77339	-1.37881	down	Biological Process: mitochondrial genome maintenance (GO:0000002);; Biological Process: mitochondrial fission (GO:0000266);; Biological Process: nuclear-transcribed mRNA catabolic process, deadenylation-dependent decay (GO:0000288);; Biological Process: nuclear-transcribed mRNA poly(A) tail shortening (GO:0000289);; Biological Process: nuclear-transcribed mRNA catabolic process (GO:0000956);; Mol…	mitochondrial division protein 1
gene-NCU01247	1.88945	0.415044	-1.38982	down	Biological Process: mitotic sister chromatid segregation (GO:0000070);; Cellular Component: nuclear chromosome (GO:0000228);; Biological Process: mitotic cell cycle (GO:0000278);; Biological Process: nuclear division (GO:0000280);; Cellular Component: chromosome, centromeric region (GO:0000775);; Cellular Component: chromatin (GO:0000785);; Cellular Component: nuclear chromatin (GO:0000790);; Cel…	hypothetical protein NCU01247
gene-NCU03127	4.54663	0.947831	-1.39018	down	Molecular Function: urease activity (GO:0009039);; Molecular Function: nickel cation binding (GO:0016151);; Biological Process: urea catabolic process (GO:0043419);;	urease Ure
gene-NCU09336	2.23162	0.445782	-1.39424	down	Cellular Component: integral component of membrane (GO:0016021);;	hypothetical protein NCU09336
gene-NCU04212	1.89163	0.442864	-1.39567	down	Biological Process: misfolded or incompletely synthesized protein catabolic process (GO:0006515);; Cellular Component: integral component of membrane (GO:0016021);; Cellular Component: i-AAA complex (GO:0031942);; Molecular Function: misfolded protein binding (GO:0051787);;	uncharacterized protein NCU04212
gene-NCU04535	1.2178	0.258392	-1.39729	down	Cellular Component: kinetochore (GO:0000776);; Cellular Component: spindle pole (GO:0000922);; Cellular Component: spindle pole body (GO:0005816);; Biological Process: mitotic spindle organization (GO:0007052);; Molecular Function: microtubule binding (GO:0008017);; Biological Process: establishment or maintenance of microtubule cytoskeleton polarity (GO:0030951);; Biological Process: microtubule…	spindle pole body component
gene-NCU09740	0.46393	0.0942467	-1.39762	down	Biological Process: cell morphogenesis (GO:0000902);; Cellular Component: cell cortex (GO:0005938);; Cellular Component: site of polarized growth (GO:0030427);;	cell morphogenesis protein
gene-NCU06303	5.22192	1.09211	-1.40092	down	Molecular Function: oxidoreductase activity (GO:0016491);;	alcohol dehydrogenase
gene-NCU06605	6.53216	1.48367	-1.41248	down	Molecular Function: damaged DNA binding (GO:0003684);; Cellular Component: nucleus (GO:0005634);; Biological Process: nucleotide-excision repair (GO:0006289);; Cellular Component: cullin-RING ubiquitin ligase complex (GO:0031461);; Biological Process: proteasome-mediated ubiquitin-dependent protein catabolic process (GO:0043161);;	DNA damage-binding protein 1
gene-NCU00925	3.89767	0.863924	-1.41364	down	Biological Process: maturation of LSU-rRNA from tricistronic rRNA transcript (SSU-rRNA, 5.8S rRNA, LSU-rRNA) (GO:0000463);; Biological Process: maturation of 5.8S rRNA from tricistronic rRNA transcript (SSU-rRNA, 5.8S rRNA, LSU-rRNA) (GO:0000466);; Cellular Component: nucleoplasm (GO:0005654);; Cellular Component: nucleolus (GO:0005730);; Cellular Component: preribosome, large subunit precursor (…	pescadillo
gene-NCU08018	9.57939	2.0428	-1.41394	down	Molecular Function: acetylpyruvate hydrolase activity (GO:0018773);;	fumarylacetoacetate hydrolase
gene-NCU09410	3.57185	0.779835	-1.417	down	Cellular Component: integral component of membrane (GO:0016021);; Molecular Function: transmembrane transporter activity (GO:0022857);;	hypothetical protein NCU09410
gene-NCU05419	19.2441	4.06001	-1.4187	down	Molecular Function: hydroxymethylglutaryl-CoA lyase activity (GO:0004419);; Biological Process: leucine catabolic process (GO:0006552);; Biological Process: lipid metabolic process (GO:0006629);; Biological Process: ketone body biosynthetic process (GO:0046951);;	hydroxymethylglutaryl-CoA lyase
gene-NCU04203	7.18361	1.65504	-1.42018	down	Molecular Function: hydrolase activity, hydrolyzing O-glycosyl compounds (GO:0004553);; Biological Process: carbohydrate metabolic process (GO:0005975);; Molecular Function: carbohydrate binding (GO:0030246);;	glucosidase II alpha subunit
gene-NCU03892	0.932896	0.20944	-1.42495	down	Molecular Function: RNA polymerase II regulatory region sequence-specific DNA binding (GO:0000977);; Molecular Function: transcriptional activator activity, RNA polymerase II transcription regulatory region sequence-specific binding (GO:0001228);; Cellular Component: nucleus (GO:0005634);;	hypothetical protein NCU03892
gene-NCU06569	2.12642	0.477281	-1.42518	down	Biological Process: intracellular protein transport (GO:0006886);; Biological Process: vesicle-mediated transport (GO:0016192);; Cellular Component: AP-3 adaptor complex (GO:0030123);;	AP-3 adaptor complex subunit beta
gene-NCU00749	5.06292	1.0132	-1.42519	down	Molecular Function: protein dimerization activity (GO:0046983);;	conidiation at high carbon dioxide-1 protein
gene-NCU02151	6.13228	1.28534	-1.42647	down	Biological Process: proteasome-mediated ubiquitin-dependent protein catabolic process (GO:0043161);; Cellular Component: Cul4-RING E3 ubiquitin ligase complex (GO:0080008);;	WD repeat containing protein 23
gene-NCU00770	1.87853	0.392713	-1.42734	down	Biological Process: proteasome assembly (GO:0043248);; Molecular Function: binding, bridging (GO:0060090);;	hypothetical protein NCU00770
gene-NCU01589	64.863	14.56	-1.43045	down	Molecular Function: ATP binding (GO:0005524);; Biological Process: protein refolding (GO:0042026);;	heat shock protein 60
gene-NCU16947	2.89754	0.612033	-1.43211	down	Molecular Function: phosphatidate phosphatase activity (GO:0008195);; Cellular Component: actin cortical patch (GO:0030479);; Biological Process: cellular lipid metabolic process (GO:0044255);;	hypothetical protein NCU16947
gene-NCU16776	5.42627	1.13087	-1.43455	down	--	hypothetical protein NCU16776
gene-NCU16496	2.68549	0.560689	-1.43696	down	Molecular Function: hydrolase activity (GO:0016787);;	NUDIX family hydrolase
gene-NCU09656	14.5412	2.95054	-1.43723	down	Cellular Component: cytoskeleton (GO:0005856);;	carboxymethylenebutenolidase
gene-NCU02693	16.3746	3.51393	-1.43964	down	Molecular Function: C-3 sterol dehydrogenase (C-4 sterol decarboxylase) activity (GO:0000252);; Molecular Function: 3-beta-hydroxy-delta5-steroid dehydrogenase activity (GO:0003854);; Cellular Component: endoplasmic reticulum (GO:0005783);; Biological Process: ergosterol biosynthetic process (GO:0006696);; Molecular Function: oxidoreductase activity (GO:0016491);; Molecular Function: oxidoreducta…	C-3 sterol dehydrogenase/C-4 decarboxylase
gene-NCU04035	1.46392	0.294093	-1.44181	down	Cellular Component: nucleus (GO:0005634);; Biological Process: chromatin organization (GO:0006325);; Biological Process: transcription, DNA-templated (GO:0006351);; Biological Process: regulation of transcription, DNA-templated (GO:0006355);;	hir-1
gene-NCU16400	24.2927	5.24549	-1.44404	down	Cellular Component: cytoplasm (GO:0005737);; Cellular Component: dynactin complex (GO:0005869);; Biological Process: mitotic spindle organization (GO:0007052);;	hypothetical protein NCU16400
gene-NCU03492	31.3126	6.55295	-1.44423	down	Molecular Function: iron ion binding (GO:0005506);; Biological Process: lipid biosynthetic process (GO:0008610);; Cellular Component: integral component of membrane (GO:0016021);; Molecular Function: heme binding (GO:0020037);; Molecular Function: fatty acid alpha-hydroxylase activity (GO:0080132);;	inositolphosphorylceramide-B C-26 hydroxylase
gene-NCU06247	6.54925	1.2666	-1.44424	down	Cellular Component: integral component of membrane (GO:0016021);;	hypothetical protein NCU06247
gene-NCU04592	21.3627	4.45741	-1.44496	down	--	3-oxoacyl-(acyl-carrier-protein) reductase
gene-NCU02376	4.12656	0.831172	-1.44845	down	Biological Process: secondary metabolite biosynthetic process (GO:0044550);;	metallo-beta-lactamase domain-containing protein
gene-NCU03857	32.0109	6.25593	-1.45165	down	Molecular Function: magnesium ion binding (GO:0000287);; Molecular Function: isocitrate dehydrogenase (NADP+) activity (GO:0004450);; Cellular Component: mitochondrion (GO:0005739);; Biological Process: tricarboxylic acid cycle (GO:0006099);; Biological Process: isocitrate metabolic process (GO:0006102);; Biological Process: NADP metabolic process (GO:0006739);; Molecular Function: NAD binding (G…	tricarboxylic acid-5 protein
gene-NCU08934	1.97835	0.408603	-1.45435	down	--	hypothetical protein NCU08934
gene-NCU00712	7.08956	1.49564	-1.45702	down	Molecular Function: hydroxymethylglutaryl-CoA reductase (NADPH) activity (GO:0004420);; Cellular Component: peroxisomal membrane (GO:0005778);; Cellular Component: endoplasmic reticulum membrane (GO:0005789);; Biological Process: ergosterol biosynthetic process (GO:0006696);; Biological Process: isoprenoid biosynthetic process (GO:0008299);; Biological Process: coenzyme A metabolic process (GO:00…	3-hydroxy-3-methylglutaryl-coenzyme A reductase
gene-NCU02480	420.806	85.0224	-1.45815	down	Molecular Function: oxidoreductase activity (GO:0016491);;	short-chain dehydrogenase/reductase, variant
gene-NCU05601	3.81788	0.692541	-1.4582	down	Molecular Function: holocytochrome-c synthase activity (GO:0004408);; Cellular Component: mitochondrial inner membrane (GO:0005743);; Molecular Function: metal ion binding (GO:0046872);;	cytochrome c heme lyase
gene-NCU01190	7.85172	1.73125	-1.45861	down	Biological Process: protein insertion into ER membrane (GO:0045048);;	DUF410 domain-containing protein
gene-NCU08040	3.07757	0.651194	-1.4609	down	Molecular Function: NEDD8 activating enzyme activity (GO:0019781);; Biological Process: protein neddylation (GO:0045116);;	NEDD8-activating enzyme E1 regulatory subunit, variant
gene-NCU06021	5.62236	1.20234	-1.46524	down	Cellular Component: cellular_component (GO:0005575);; Cellular Component: intracellular (GO:0005622);; Cellular Component: cell (GO:0005623);; Cellular Component: nucleus (GO:0005634);; Cellular Component: nucleolus (GO:0005730);; Biological Process: nucleobase-containing compound metabolic process (GO:0006139);; Biological Process: rRNA processing (GO:0006364);; Biological Process: RNA processin…	WD repeat-containing protein jip-5, variant 2
gene-NCU09032	0.995235	0.196164	-1.46582	down	--	hypothetical protein NCU09032
gene-NCU04040	5.72818	1.12139	-1.46892	down	Biological Process: RNA methylation (GO:0001510);; Biological Process: tRNA nucleoside ribose methylation (GO:0002128);; Biological Process: cytoplasmic translation (GO:0002181);; Cellular Component: cytoplasm (GO:0005737);; Molecular Function: RNA methyltransferase activity (GO:0008173);; Molecular Function: tRNA methyltransferase activity (GO:0008175);; Biological Process: tRNA methylation (GO:…	tRNA (uridine-2'-O-)-methyltransferase TRM7
gene-NCU02233	5.77902	1.26503	-1.47046	down	Biological Process: carbohydrate metabolic process (GO:0005975);; Molecular Function: beta-glucosidase activity (GO:0008422);; Molecular Function: steryl-beta-glucosidase activity (GO:0050295);; Biological Process: ergosteryl 3-beta-D-glucoside catabolic process (GO:1904462);;	glycosyl hydrolase
gene-NCU09301	0.903532	0.202402	-1.47065	down	Biological Process: carbohydrate metabolic process (GO:0005975);; Molecular Function: transferase activity, transferring hexosyl groups (GO:0016758);; Biological Process: lipid glycosylation (GO:0030259);;	UDP-glucose:sterol glycosyltransferase, variant 2
gene-NCU08031	4.23087	0.835618	-1.47563	down	Biological Process: tRNA wobble uridine modification (GO:0002098);; Molecular Function: DNA-directed 5'-3' RNA polymerase activity (GO:0003899);; Cellular Component: Elongator holoenzyme complex (GO:0033588);;	paxneb protein superfamily
gene-NCU07458	16.5529	3.50589	-1.47584	down	Molecular Function: magnesium ion binding (GO:0000287);; Molecular Function: phosphoacetylglucosamine mutase activity (GO:0004610);; Biological Process: carbohydrate metabolic process (GO:0005975);; Biological Process: UDP-N-acetylglucosamine biosynthetic process (GO:0006048);; Biological Process: fungal-type cell wall chitin biosynthetic process (GO:0034221);;	N-acetylglucosamine-phosphate mutase
gene-NCU09034	2.68167	0.477217	-1.47637	down	Molecular Function: L-rhamnonate dehydratase activity (GO:0050032);;	mandelate racemase/muconate lactonizing enzyme family protein
gene-NCU05803	2.28922	0.428603	-1.47839	down	Biological Process: regulation of translation (GO:0006417);; Molecular Function: protein kinase regulator activity (GO:0019887);; Molecular Function: protein kinase binding (GO:0019901);; Biological Process: positive regulation of kinase activity (GO:0033674);; Molecular Function: ribosome binding (GO:0043022);;	translational activator GCN1
gene-NCU03563	3.1928	0.611617	-1.47898	down	Biological Process: establishment of mitotic spindle orientation (GO:0000132);; Cellular Component: dynactin complex (GO:0005869);; Biological Process: microtubule-based movement (GO:0007018);; Biological Process: nuclear migration along microtubule (GO:0030473);; Cellular Component: cell cortex region (GO:0099738);;	ropy-7 protein
gene-NCU00935	13.6108	2.69445	-1.48201	down	--	hypothetical protein NCU00935
gene-NCU03747	2.35569	0.49267	-1.48667	down	--	hypothetical protein NCU03747
gene-NCU02134	41.09	8.58222	-1.49023	down	Molecular Function: RNA binding (GO:0003723);; Molecular Function: nuclease activity (GO:0004518);; Cellular Component: nucleus (GO:0005634);; Cellular Component: cytoplasm (GO:0005737);; Biological Process: RNA catabolic process (GO:0006401);; Cellular Component: RISC complex (GO:0016442);; Biological Process: gene silencing by RNA (GO:0031047);;	transcription factor
gene-NCU00199	1.23841	0.245318	-1.49734	down	Biological Process: RNA export from nucleus (GO:0006405);; Biological Process: protein import into nucleus (GO:0006606);; Molecular Function: structural constituent of nuclear pore (GO:0017056);; Cellular Component: nuclear pore inner ring (GO:0044611);;	hypothetical protein NCU00199
gene-NCU06192	2.26224	0.492107	-1.49791	down	Cellular Component: Golgi membrane (GO:0000139);; Biological Process: intracellular protein transport (GO:0006886);; Biological Process: vesicle docking involved in exocytosis (GO:0006904);; Biological Process: vesicle-mediated transport (GO:0016192);;	vacuolar protein sorting-associated protein 45
gene-NCU06080	2.47221	0.498706	-1.49805	down	Molecular Function: oxidoreductase activity (GO:0016491);;	hypothetical protein NCU06080
gene-NCU00376	3.10452	0.631338	-1.50042	down	Molecular Function: GTPase activity (GO:0003924);; Molecular Function: GTP binding (GO:0005525);; Cellular Component: nucleus (GO:0005634);; Cellular Component: lysosome (GO:0005764);; Biological Process: cellular response to starvation (GO:0009267);; Biological Process: regulation of autophagy (GO:0010506);; Biological Process: positive regulation of TOR signaling (GO:0032008);; Cellular Compone…	GTR/RAG family GTPase Gtr2
gene-NCU08331	8.85324	1.78344	-1.50334	down	Biological Process: negative regulation of TOR signaling (GO:0032007);; Cellular Component: TSC1-TSC2 complex (GO:0033596);; Biological Process: negative regulation of insulin receptor signaling pathway (GO:0046627);; Biological Process: regulation of cell cycle (GO:0051726);;	uncharacterized protein NCU08331
gene-NCU09732	10.4927	2.2231	-1.50646	down	Molecular Function: acetyl-CoA C-acetyltransferase activity (GO:0003985);; Molecular Function: acetyl-CoA C-acyltransferase activity (GO:0003988);; Cellular Component: mitochondrion (GO:0005739);; Biological Process: fatty acid beta-oxidation (GO:0006635);;	acetyl-CoA acetyltransferase
gene-NCU06836	56.3064	11.5687	-1.50816	down	Molecular Function: acetate-CoA ligase activity (GO:0003987);; Molecular Function: ATP binding (GO:0005524);; Molecular Function: AMP binding (GO:0016208);; Biological Process: acetyl-CoA biosynthetic process from acetate (GO:0019427);;	acetate--CoA ligase
gene-NCU09657	3.96133	0.839321	-1.51033	down	Molecular Function: protein binding (GO:0005515);; Cellular Component: cellular_component (GO:0005575);; Cellular Component: intracellular (GO:0005622);; Cellular Component: cell (GO:0005623);; Cellular Component: cytoplasm (GO:0005737);; Cellular Component: mitochondrion (GO:0005739);; Cellular Component: endoplasmic reticulum (GO:0005783);; Cellular Component: endoplasmic reticulum membrane (GO…	hypothetical protein NCU09657
gene-NCU07696	24.032	4.79783	-1.51075	down	--	hypothetical protein NEUTE1DRAFT_37852 [Neurospora tetrasperma FGSC 2508]
gene-NCU01993	5.38995	1.0453	-1.51301	down	Biological Process: phospholipid biosynthetic process (GO:0008654);; Cellular Component: integral component of membrane (GO:0016021);; Molecular Function: phosphotransferase activity, for other substituted phosphate groups (GO:0016780);;	ethanolaminephosphotransferase
gene-NCU08671	6.13027	1.22599	-1.51482	down	Molecular Function: phosphomevalonate kinase activity (GO:0004631);; Molecular Function: ATP binding (GO:0005524);; Cellular Component: peroxisome (GO:0005777);; Biological Process: ergosterol biosynthetic process (GO:0006696);; Biological Process: farnesyl diphosphate biosynthetic process, mevalonate pathway (GO:0010142);; Biological Process: isopentenyl diphosphate biosynthetic process, mevalon…	phosphomevalonate kinase
gene-NCU10747	1.66857	0.309227	-1.51522	down	Biological Process: protein import into nucleus (GO:0006606);; Biological Process: nuclear pore organization (GO:0006999);; Molecular Function: structural constituent of nuclear pore (GO:0017056);; Biological Process: spindle pole body duplication (GO:0030474);; Cellular Component: nuclear pore transmembrane ring (GO:0070762);;	hypothetical protein NCU10747
gene-NCU01119	18.6898	3.63702	-1.51775	down	Molecular Function: lanosterol synthase activity (GO:0000250);; Cellular Component: lipid droplet (GO:0005811);; Biological Process: ergosterol biosynthetic process (GO:0006696);; Biological Process: triterpenoid biosynthetic process (GO:0016104);; Molecular Function: beta-amyrin synthase activity (GO:0042300);;	lanosterol synthase
gene-NCU03648	1.62086	0.351942	-1.52015	down	--	glutaminase A
gene-NCU03973	6.73723	1.35329	-1.52106	down	Molecular Function: L-alanine:2-oxoglutarate aminotransferase activity (GO:0004021);; Biological Process: biosynthetic process (GO:0009058);; Molecular Function: pyridoxal phosphate binding (GO:0030170);;	alanine aminotransferase
gene-NCU04385	6.51687	1.3744	-1.5221	down	Molecular Function: 3-isopropylmalate dehydratase activity (GO:0003861);; Biological Process: leucine biosynthetic process (GO:0009098);; Cellular Component: 3-isopropylmalate dehydratase complex (GO:0009316);; Molecular Function: 4 iron, 4 sulfur cluster binding (GO:0051539);;	3-isopropylmalate dehydratase
gene-NCU04726	0.851672	0.163059	-1.52618	down	Molecular Function: hydrolase activity, hydrolyzing O-glycosyl compounds (GO:0004553);; Biological Process: carbohydrate metabolic process (GO:0005975);; Biological Process: peptidoglycan turnover (GO:0009254);;	related to beta-N-acetylglucosaminidase [Neurospora crassa]
gene-NCU07502	3.70037	0.750695	-1.52695	down	--	hypothetical protein NCU07502
gene-NCU00424	0.702949	0.139183	-1.52925	down	Biological Process: mitotic sister chromatid cohesion (GO:0007064);;	Spo76 protein
gene-NCU01656	2.59439	0.524162	-1.53343	down	Biological Process: TOR signaling (GO:0031929);; Cellular Component: TORC1 complex (GO:0031931);; Cellular Component: TORC2 complex (GO:0031932);; Biological Process: regulation of actin cytoskeleton organization (GO:0032956);;	defective in DNA methylation-9 protein
gene-NCU04247	2.6544	0.511032	-1.53675	down	Biological Process: reproduction (GO:0000003);; Biological Process: cell cycle checkpoint (GO:0000075);; Biological Process: establishment of mitotic spindle orientation (GO:0000132);; Biological Process: microtubule cytoskeleton organization (GO:0000226);; Biological Process: mitotic cell cycle (GO:0000278);; Biological Process: nuclear division (GO:0000280);; Biological Process: negative regula…	hypothetical protein NEUTE1DRAFT_127218 [Neurospora tetrasperma FGSC 2508]
gene-NCU03101	2.64018	0.552581	-1.54894	down	Cellular Component: nuclear chromosome (GO:0000228);; Cellular Component: chromatin (GO:0000785);; Cellular Component: nuclear chromatin (GO:0000790);; Cellular Component: cellular_component (GO:0005575);; Cellular Component: intracellular (GO:0005622);; Cellular Component: cell (GO:0005623);; Cellular Component: nucleus (GO:0005634);; Cellular Component: chromosome (GO:0005694);; Biological Proc…	hypothetical protein NCU03101
gene-NCU09815	1.33328	0.248599	-1.55062	down	Molecular Function: DNA binding (GO:0003677);; Molecular Function: catalytic activity (GO:0003824);; Cellular Component: nucleus (GO:0005634);; Biological Process: base-excision repair (GO:0006284);;	methylated-DNA-binding protein3
gene-NCU04646	1.8033	0.346825	-1.55114	down	Molecular Function: DNA binding (GO:0003677);; Molecular Function: DNA primase activity (GO:0003896);; Molecular Function: metal ion binding (GO:0046872);; Molecular Function: 4 iron, 4 sulfur cluster binding (GO:0051539);;	DNA primase large subunit
gene-NCU00628	1.49695	0.269189	-1.55305	down	Molecular Function: transcription cofactor activity (GO:0003712);; Biological Process: regulation of transcription from RNA polymerase II promoter (GO:0006357);; Cellular Component: mediator complex (GO:0016592);; Cellular Component: core mediator complex (GO:0070847);;	hypothetical protein NCU00628
gene-NCU03006	14.9027	3.03075	-1.55394	down	Molecular Function: sterol 24-C-methyltransferase activity (GO:0003838);; Biological Process: sterol biosynthetic process (GO:0016126);; Biological Process: methylation (GO:0032259);;	sterol 24-C-methyltransferase
gene-NCU07879	3.29149	0.639714	-1.5546	down	Cellular Component: plasma membrane (GO:0005886);; Biological Process: cellular cadmium ion homeostasis (GO:0006876);; Biological Process: cellular iron ion homeostasis (GO:0006879);; Biological Process: cellular zinc ion homeostasis (GO:0006882);; Molecular Function: cation transmembrane transporter activity (GO:0008324);; Molecular Function: cadmium ion transmembrane transporter activity (GO:00…	mitochondrial metal transporter 2
gene-NCU05982	2.6575	0.461912	-1.5562	down	Molecular Function: hexaprenyldihydroxybenzoate methyltransferase activity (GO:0004395);; Biological Process: ubiquinone biosynthetic process (GO:0006744);; Molecular Function: 2-polyprenyl-6-methoxy-1,4-benzoquinone methyltransferase activity (GO:0008425);; Molecular Function: 3-demethylubiquinone-9 3-O-methyltransferase activity (GO:0008689);; Cellular Component: extrinsic component of mitochon…	hexaprenyldihydroxybenzoate methyltransferase
gene-NCU08750	5.51171	1.10218	-1.56601	down	Molecular Function: oxidoreductase activity (GO:0016491);; Molecular Function: flavin adenine dinucleotide binding (GO:0050660);;	isoamyl alcohol oxidase
gene-NCU08225	11.4323	2.4358	-1.56609	down	Cellular Component: integral component of plasma membrane (GO:0005887);; Molecular Function: nickel cation transmembrane transporter activity (GO:0015099);;	high affinity nickel transporter nic1
gene-NCU06275	2.64722	0.527236	-1.56677	down	--	hypothetical protein NCU06275
gene-NCU07975	2.61682	0.483778	-1.56712	down	Molecular Function: nucleic acid binding (GO:0003676);; Molecular Function: ATP binding (GO:0005524);; Molecular Function: zinc ion binding (GO:0008270);; Molecular Function: hydrolase activity, acting on acid anhydrides, in phosphorus-containing anhydrides (GO:0016818);;	DNA repair and recombination protein RAD5B
gene-NCU08436	2.84577	0.568946	-1.56718	down	Molecular Function: hydrolase activity (GO:0016787);;	alpha/beta hydrolase
gene-NCU04569	3.54668	0.657909	-1.56903	down	Cellular Component: cytosol (GO:0005829);; Biological Process: glutathione metabolic process (GO:0006749);; Molecular Function: 5-oxoprolinase (ATP-hydrolyzing) activity (GO:0017168);;	5-oxoprolinase, variant
gene-NCU08857	0.791901	0.147938	-1.57216	down	Molecular Function: RNA polymerase II transcription factor activity, sequence-specific DNA binding (GO:0000981);; Molecular Function: zinc ion binding (GO:0008270);; Cellular Component: host cell nucleus (GO:0042025);;	uncharacterized protein NCU08857
gene-NCU04904	31.308	6.57804	-1.57569	down	Molecular Function: methyltransferase activity (GO:0008168);;	hypothetical protein NCU04904
gene-NCU04333	1.5052	0.302468	-1.57642	down	Molecular Function: cysteine-type endopeptidase activity (GO:0004197);; Molecular Function: thiol-dependent ubiquitin-specific protease activity (GO:0004843);; Cellular Component: nucleus (GO:0005634);; Cellular Component: cytosol (GO:0005829);; Biological Process: ubiquitin-dependent protein catabolic process (GO:0006511);; Biological Process: protein deubiquitination (GO:0016579);;	ubiquitin C-terminal hydrolase
gene-NCU08003	2.44709	0.503196	-1.58023	down	Molecular Function: DNA binding (GO:0003677);; Cellular Component: nucleus (GO:0005634);;	RSC complex subunit
gene-NCU03030	1.7041	0.282389	-1.58444	down	Molecular Function: RNA binding (GO:0003723);; Molecular Function: tyrosine-tRNA ligase activity (GO:0004831);; Molecular Function: ATP binding (GO:0005524);; Biological Process: tyrosyl-tRNA aminoacylation (GO:0006437);;	tyrosyl-tRNA synthetase
gene-NCU02570	3.89368	0.755196	-1.58464	down	Molecular Function: protein binding (GO:0005515);; Cellular Component: cellular_component (GO:0005575);; Cellular Component: intracellular (GO:0005622);; Cellular Component: cell (GO:0005623);; Cellular Component: nucleus (GO:0005634);; Cellular Component: cytoplasm (GO:0005737);; Cellular Component: cytosol (GO:0005829);; Cellular Component: macromolecular complex (GO:0032991);; Cellular Compone…	WD domain-containing protein
gene-NCU06207	20.9036	3.87143	-1.58553	down	Molecular Function: iron ion binding (GO:0005506);; Biological Process: lipid biosynthetic process (GO:0008610);; Cellular Component: integral component of membrane (GO:0016021);; Molecular Function: oxidoreductase activity (GO:0016491);;	C-5 sterol desaturase
gene-NCU07334	8.01224	1.44991	-1.58774	down	Cellular Component: plasma membrane (GO:0005886);; Molecular Function: nucleobase transmembrane transporter activity (GO:0015205);; Biological Process: nucleobase transport (GO:0015851);; Cellular Component: integral component of membrane (GO:0016021);;	uracil permease
gene-NCU02468	8.5019	1.65308	-1.58836	down	Cellular Component: integral component of membrane (GO:0016021);;	longevity-assurance protein
gene-NCU01323	1.13225	0.189142	-1.58866	down	Molecular Function: chromatin binding (GO:0003682);; Molecular Function: ATP binding (GO:0005524);; Cellular Component: nucleus (GO:0005634);; Biological Process: mitotic sister chromatid cohesion (GO:0007064);; Cellular Component: cohesin complex (GO:0008278);; Molecular Function: protein heterodimerization activity (GO:0046982);;	cohesin complex subunit
gene-NCU02410	2.26733	0.387342	-1.58908	down	Cellular Component: cytosol (GO:0005829);; Biological Process: spindle assembly (GO:0051225);; Cellular Component: HAUS complex (GO:0070652);;	hypothetical protein NCU02410
gene-NCU06029	4.92856	0.929071	-1.59067	down	Molecular Function: dephospho-CoA kinase activity (GO:0004140);; Biological Process: coenzyme A biosynthetic process (GO:0015937);;	hypothetical protein NCU06029
gene-NCU07726	11.1529	2.157	-1.59095	down	Cellular Component: nucleus (GO:0005634);; Biological Process: protein transport (GO:0015031);;	bcp-1
gene-NCU09676	6.28454	0.990327	-1.59096	down	Cellular Component: integral component of membrane (GO:0016021);;	hypothetical protein NCU09676
gene-NCU06351	2.16339	0.409812	-1.59636	down	Molecular Function: acid phosphatase activity (GO:0003993);; Cellular Component: integral component of membrane (GO:0016021);;	phytase
gene-NCU09621	5.07887	0.943066	-1.60051	down	Biological Process: guanine catabolic process (GO:0006147);; Molecular Function: zinc ion binding (GO:0008270);; Molecular Function: guanine deaminase activity (GO:0008892);; Molecular Function: deaminase activity (GO:0019239);; Biological Process: guanine metabolic process (GO:0046098);;	guanine deaminase
gene-NCU16770	7.64875	1.55118	-1.60255	down	Cellular Component: integral component of membrane (GO:0016021);;	hypothetical protein NCU16770
gene-NCU07132	1.2625	0.208869	-1.60273	down	Molecular Function: methyltransferase activity (GO:0008168);;	hypothetical protein NCU07132
gene-NCU05577	2.50558	0.495834	-1.6072	down	Molecular Function: beta-glucosidase activity (GO:0008422);; Biological Process: glucan catabolic process (GO:0009251);; Biological Process: cellulose catabolic process (GO:0030245);; Molecular Function: scopolin beta-glucosidase activity (GO:0102483);;	beta-glucosidase
gene-NCU03018	1.80006	0.366522	-1.60801	down	Cellular Component: small-subunit processome (GO:0032040);; Cellular Component: Pwp2p-containing subcomplex of 90S preribosome (GO:0034388);;	small nucleolar ribonucleoprotein complex subunit
gene-NCU04845	2.328	0.366321	-1.61103	down	Molecular Function: dioxygenase activity (GO:0051213);;	phytanoyl-CoA dioxygenase
gene-NCU10893	9.00156	1.82658	-1.61109	down	Molecular Function: magnesium ion binding (GO:0000287);; Molecular Function: dUTP diphosphatase activity (GO:0004170);; Biological Process: dUMP biosynthetic process (GO:0006226);; Biological Process: dUTP catabolic process (GO:0046081);;	deoxyuridine 5'-triphosphate nucleotidohydrolase
gene-NCU00499	10.7544	1.92552	-1.61127	down	Molecular Function: transcription factor activity, sequence-specific DNA binding (GO:0003700);;	all development altered-1
gene-NCU06452	39.828	7.50611	-1.61171	down	Biological Process: cysteine biosynthetic process from serine (GO:0006535);;	cysteine synthase
gene-NCU02479	46.3532	8.97678	-1.61463	down	Molecular Function: glutamate-ammonia ligase activity (GO:0004356);; Biological Process: glutamine biosynthetic process (GO:0006542);; Biological Process: polyamine catabolic process (GO:0006598);; Molecular Function: transcription factor binding (GO:0008134);;	glutamine synthetase
gene-NCU02116	7.06531	1.26179	-1.61488	down	--	metallo-beta-lactamase
gene-NCU04777	3.15916	0.611052	-1.61527	down	Cellular Component: cytoplasm (GO:0005737);; Molecular Function: oxidoreductase activity, acting on the CH-NH2 group of donors, NAD or NADP as acceptor (GO:0016639);;	PrnX protein
gene-NCU06400	4.66	0.911756	-1.61557	down	Molecular Function: hydrolase activity, acting on carbon-nitrogen (but not peptide) bonds (GO:0016810);;	amidohydrolase
gene-NCU00145	3.80318	0.717273	-1.6194	down	Cellular Component: nucleosome (GO:0000786);; Molecular Function: DNA binding (GO:0003677);; Cellular Component: nucleus (GO:0005634);; Molecular Function: protein heterodimerization activity (GO:0046982);;	histone H3
gene-NCU03557	1.22515	0.206443	-1.61985	down	Molecular Function: peptide alpha-N-acetyltransferase activity (GO:0004596);; Biological Process: N-terminal protein amino acid acetylation (GO:0006474);; Biological Process: N-terminal peptidyl-methionine acetylation (GO:0017196);; Cellular Component: NatC complex (GO:0031417);;	amino-acid N-acetyltransferase subunit Mak10
gene-NCU01205	2.48144	0.427117	-1.63055	down	--	hypothetical protein NCU01205
gene-NCU02307	1.53061	0.276542	-1.63348	down	Molecular Function: RNA polymerase II transcription factor activity, sequence-specific DNA binding (GO:0000981);; Molecular Function: zinc ion binding (GO:0008270);; Cellular Component: host cell nucleus (GO:0042025);;	hypothetical protein NCU02307
gene-NCU01380	2.24646	0.421819	-1.63743	down	Molecular Function: monooxygenase activity (GO:0004497);;	hypothetical protein NCU01380
gene-NCU02963	9.13111	1.66931	-1.63902	down	Biological Process: protein folding (GO:0006457);; Cellular Component: prefoldin complex (GO:0016272);; Molecular Function: unfolded protein binding (GO:0051082);;	c-myc binding protein
gene-NCU09282	2.79559	0.537282	-1.63932	down	--	hypothetical protein NCU09282
gene-NCU02115	1.06785	0.200136	-1.64356	down	Molecular Function: calcium ion binding (GO:0005509);; Molecular Function: zinc ion binding (GO:0008270);;	hypothetical protein NCU02115
gene-NCU09861	5.06118	1.06748	-1.64361	down	Molecular Function: molecular_function (GO:0003674);; Molecular Function: catalytic activity (GO:0003824);;	Ser/Thr protein phosphatase
gene-NCU06769	5.2567	0.899226	-1.64473	down	Molecular Function: DNA binding (GO:0003677);; Biological Process: DNA replication (GO:0006260);;	activator 1 38 kDa subunit
gene-NCU06336	1.39414	0.251955	-1.64748	down	Molecular Function: tRNA binding (GO:0000049);; Biological Process: tRNA N2-guanine methylation (GO:0002940);; Molecular Function: tRNA (guanine-N2-)-methyltransferase activity (GO:0004809);; Cellular Component: nucleus (GO:0005634);;	N2,N2-dimethylguanosine tRNA methyltransferase
gene-NCU02994	0.789475	0.143385	-1.64819	down	--	hypothetical protein NCU02994
gene-NCU08280	37.1145	6.09464	-1.65229	down	Molecular Function: squalene monooxygenase activity (GO:0004506);; Cellular Component: endoplasmic reticulum (GO:0005783);; Biological Process: ergosterol biosynthetic process (GO:0006696);; Cellular Component: integral component of membrane (GO:0016021);; Biological Process: sterol biosynthetic process (GO:0016126);; Molecular Function: flavin adenine dinucleotide binding (GO:0050660);;	squalene epoxidase
gene-NCU09931	4.95425	0.864665	-1.65595	down	Molecular Function: nitronate monooxygenase activity (GO:0018580);;	hypothetical protein NEUTE1DRAFT_129104 [Neurospora tetrasperma FGSC 2508]
gene-NCU02382	2.17033	0.35384	-1.65683	down	Molecular Function: thiol-dependent ubiquitin-specific protease activity (GO:0004843);; Cellular Component: cytoplasm (GO:0005737);; Biological Process: ubiquitin-dependent protein catabolic process (GO:0006511);; Biological Process: protein deubiquitination (GO:0016579);;	hypothetical protein NCU02382
gene-NCU07415	1.44456	0.314563	-1.65719	down	Molecular Function: peptidase activity (GO:0008233);;	proline iminopeptidase
[truncated: 237 more rows]

## Sheet: S3
Differential expression analysis of 0min vs 30min(FDR<0.01, log2FoldChange>1, Up-regulated genes: 1571 Down-regulated genes：1207)
[truncated: 2,779 more rows]

## Sheet: S4
Differential expression analysis of 0min vs 60min(FDR<0.01, log2FoldChange>1, Up-regulated genes: 1102 Down-regulated genes：723)
[truncated: 1,826 more rows]

[truncated: 11 more sheets: S5, S6, S7, S8, S9, S10, S11, S12, S13, S14, S15]
